# Supplementary material for: 3,3-Bis[(4-meth­oxy­phen­yl)sulfan­yl]-1-methyl­piperidin-2-one
Source: Acta Crystallogr Sect E Struct Rep Online. 2012 Jun 13;68(Pt 7):o2076–7. doi: 10.1107/S1600536812025202 (PMC3393893; doi:10.1107/S1600536812025202)
Supplement: Supplementary file 1 [file e-68-o2076-sup1.cif]

##############################################################################
#                                                                            #
# This CIF contains the data in a paper accepted for publication in          #
# Acta Crystallographica Section E. It conforms to the requirements of       #
# Notes for Authors for Acta Crystallographica Section E, and has been       #
# peer reviewed under the auspices of the IUCr Commission on Journals.       #
#                                                                            #
# Full details of the Crystallographic Information File format               #
# are given in the paper "The Crystallographic Information File (CIF):       #
# a New Standard Archive File for Crystallography" by S. R. Hall, F. H.      #
# Allen and I. D. Brown [Acta Cryst. (1991), A47, 655-685].                  #
#                                                                            #
# The current version of the core CIF dictionary is obtainable from          #
# ftp://ftp.iucr.org/pub/cif_core.dic.                                       #
#                                                                            #
# Software is freely available for graphical display of the structure(s)     #
# in this CIF. For information consult the CIF software page                 #
# http://www.iucr.org/resources/cif/software.                                #
#                                                                            #
# This file may be used for bona fide research purposes within the           #
# scientific community so long as proper attribution is given to the journal # 
# article from which it was obtained.                                        #
#                                                                            #
##############################################################################
data_global
_audit_creation_method     SHELXL-97
_journal_date_recd_electronic     2012-05-30
_journal_date_accepted     2012-06-02
_journal_name_full     'Acta Crystallographica, Section E'
_journal_year     2012
_journal_volume     68
_journal_issue      7
_journal_page_first     o2076
_journal_page_last     o2077
_journal_paper_category     QO
_journal_paper_doi     10.1107/S1600536812025202
_journal_coeditor_code     SU2445
_publ_contact_author_name     ' Ignez Caracelli '
_publ_contact_author_address
;
Department of Physics,
Universidade Federal de S\~ao Carlos,
13565-905 S\~ao Carlos
SP
Brazil
;
_publ_contact_author_email     ignez@ufscar.br
_publ_contact_author_fax     ' 55 16 33519741 '
_publ_contact_author_phone     ' 55 16 33614835 '
_publ_section_title
;
3,3-Bis[(4-methoxyphenyl)sulfanyl]-1-methylpiperidin-2-one
;
loop_
    _publ_author_name
    _publ_author_address
    'Caracelli, Ignez'
;
BioMat - Departmento de F\'isica,
Universidade Federal de S\~ao Carlos,
13565-905 S\~ao Carlos-SP
Brazil
;
    'Olivato, Paulo R.'
;
Chemistry Institute
Universidade de S\~ao Paulo,
05508-000 S\~ao Paulo-SP
Brazil
;
    'Cerqueira Jr, Carlos R.'
;
Chemistry Institute
Universidade de S\~ao Paulo,
05508-000 S\~ao Paulo-SP
Brazil
;
    'Santos, Jean M. M.'
;
Chemistry Institute
Universidade de S\~ao Paulo,
05508-000 S\~ao Paulo-SP
Brazil
;
    '  Ng, Seik Weng '
;
Department of Chemistry,
University of Malaya,
50603 Kuala Lumpur,
Malaysia
Chemistry Department, Faculty of Science,
King Abdulaziz University, PO Box 80203 Jeddah, Saudi Arabia
;
    'Tiekink, Edward R. T.'
;
Department of Chemistry,
University of Malaya,
50603 Kuala Lumpur,
Malaysia
;
data_I
_audit_creation_method     SHELXL-97
_chemical_name_systematic
;
3,3-Bis[(4-methoxyphenyl)sulfanyl]-1-methylpiperidin-2-one
;
_chemical_name_common     ' '
_chemical_formula_moiety     'C20 H23 N O3 S2'
_chemical_formula_sum     'C20 H23 N O3 S2'
_chemical_formula_iupac     'C20 H23 N O3 S2'
_chemical_formula_weight     389.53
_chemical_melting_point     ?
_symmetry_cell_setting     monoclinic
_symmetry_space_group_name_H-M     'P 21/n'
_symmetry_space_group_name_Hall     '-P 2yn'
loop_
    _symmetry_equiv_pos_as_xyz
    'x, y, z'
    '-x+1/2, y+1/2, -z+1/2'
    '-x, -y, -z'
    'x-1/2, -y-1/2, z-1/2'
_cell_length_a     8.58020(10)
_cell_length_b     9.47440(10)
_cell_length_c     23.3732(2)
_cell_angle_alpha     90.00
_cell_angle_beta     91.0180(10)
_cell_angle_gamma     90.00
_cell_volume     1899.76(3)
_cell_formula_units_Z     4
_cell_measurement_reflns_used     4644
_cell_measurement_theta_min     3.8
_cell_measurement_theta_max     74.3
_cell_measurement_temperature     100(2)
_exptl_crystal_description     prism
_exptl_crystal_colour     colourless
_exptl_crystal_size_max     0.30
_exptl_crystal_size_mid     0.25
_exptl_crystal_size_min     0.20
_exptl_crystal_density_diffrn     1.362
_exptl_crystal_density_meas     ?
_exptl_crystal_density_method     'not measured'
_exptl_crystal_F_000     824
_exptl_absorpt_coefficient_mu     2.703
_exptl_absorpt_correction_type     multi-scan
_exptl_absorpt_process_details     '(CrysAlis PRO; Agilent, 2011)'
_exptl_absorpt_correction_T_min     0.498
_exptl_absorpt_correction_T_max     0.614
_exptl_special_details
;
Spectroscopic data for compound (I):
IR (cm^-1^): \n(C=O) 1662. NMR (CDCl~3~, p.p.m.): \d 1.86--1.90 (2<i>H</i>,
multiplet), 1.93--1.95 (2<i>H</i>, multiplet), 2.89 (3<i>H</i>, singlet),
3.12--3.14 (2<i>H</i>, triplet, J = 6.0 Hz), 3.82 (6<i>H</i>, singlet)
6.84--6.87 (4<i>H</i>, multiplet, Aryl-H), 7.53--7.55 (4<i>H</i>, multiplet,
Aryl-H).
;
_diffrn_ambient_temperature     100(2)
_diffrn_radiation_type     CuK\a
_diffrn_radiation_wavelength     1.54184
_diffrn_radiation_source     'fine-focus sealed tube'
_diffrn_radiation_monochromator     graphite
_diffrn_measurement_device_type
                            'Agilent SuperNova Dual (Cu at zero) Atlas detector'
_diffrn_measurement_method     \w
_diffrn_detector_area_resol_mean     10.4041
_diffrn_reflns_number     7011
_diffrn_reflns_av_R_equivalents     0.0162
_diffrn_reflns_av_sigmaI/netI     0.0220
_diffrn_reflns_theta_min     3.78
_diffrn_reflns_theta_max     74.45
_diffrn_reflns_theta_full     74.45
_diffrn_measured_fraction_theta_max     0.971
_diffrn_measured_fraction_theta_full     0.971
_diffrn_reflns_limit_h_min     -9
_diffrn_reflns_limit_h_max     10
_diffrn_reflns_limit_k_min     -7
_diffrn_reflns_limit_k_max     11
_diffrn_reflns_limit_l_min     -28
_diffrn_reflns_limit_l_max     28
_diffrn_standards_number     0
_diffrn_standards_interval_count     ?
_diffrn_standards_decay_%     ?
_refine_special_details
;
Refinement of <i>F</i>^2^ against ALL reflections. The weighted <i>R</i>-factor
<i>wR</i> and goodness of fit <i>S</i> are based on <i>F</i>^2^, conventional
<i>R</i>-factors <i>R</i> are based on <i>F</i>, with <i>F</i> set to zero for
negative <i>F</i>^2^. The threshold expression of <i>F</i>^2^ >
\s(<i>F</i>^2^) is used only for calculating <i>R</i>-factors(gt) <i>etc</i>.
and is not relevant to the choice of reflections for refinement.
<i>R</i>-factors based on <i>F</i>^2^ are statistically about twice as large
as those based on <i>F</i>, and <i>R</i>- factors based on ALL data will be
even larger.
;
_reflns_number_total     3763
_reflns_number_gt     3484
_reflns_threshold_expression     >2\s(I)
_refine_ls_structure_factor_coef     Fsqd
_refine_ls_matrix_type     full
_refine_ls_R_factor_all     0.0317
_refine_ls_R_factor_gt     0.0291
_refine_ls_wR_factor_gt     0.0745
_refine_ls_wR_factor_ref     0.0763
_refine_ls_goodness_of_fit_ref     1.055
_refine_ls_restrained_S_all     1.055
_refine_ls_number_reflns     3763
_refine_ls_number_parameters     238
_refine_ls_number_restraints     0
_refine_ls_hydrogen_treatment     constr
_refine_ls_weighting_scheme     calc
_refine_ls_weighting_details
         'calc w=1/[\s^2^(Fo^2^)+(0.0385P)^2^+0.7353P] where P=(Fo^2^+2Fc^2^)/3'
_atom_sites_solution_hydrogens     geom
_atom_sites_solution_primary     direct
_atom_sites_solution_secondary     difmap
_refine_ls_shift/su_max     0.000
_refine_ls_shift/su_mean     0.000
_refine_diff_density_max     0.252
_refine_diff_density_min     -0.351
_refine_ls_extinction_method     none
_refine_ls_extinction_coef     ?
loop_
    _atom_type_symbol
    _atom_type_description
    _atom_type_scat_dispersion_real
    _atom_type_scat_dispersion_imag
    _atom_type_scat_source
    'C' 'C' 0.0181 0.0091
                         'International Tables Vol C Tables 4.2.6.8 and 6.1.1.4'
    'H' 'H' 0.0000 0.0000
                         'International Tables Vol C Tables 4.2.6.8 and 6.1.1.4'
    'N' 'N' 0.0311 0.0180
                         'International Tables Vol C Tables 4.2.6.8 and 6.1.1.4'
    'O' 'O' 0.0492 0.0322
                         'International Tables Vol C Tables 4.2.6.8 and 6.1.1.4'
    'S' 'S' 0.3331 0.5567
                         'International Tables Vol C Tables 4.2.6.8 and 6.1.1.4'
_computing_data_collection     'CrysAlis PRO (Agilent, 2011)'
_computing_cell_refinement     'CrysAlis PRO (Agilent, 2011)'
_computing_data_reduction     'CrysAlis PRO (Agilent, 2011)'
_computing_structure_solution     'SIR92 (Altomare <i>et al.</i>, 1999)'
_computing_structure_refinement     'SHELXL97 (Sheldrick, 2008)'
_computing_molecular_graphics
;
ORTEP-3 (Farrugia, 1997), DIAMOND (Brandenburg, 2006)
and MarvinSketch (Chemaxon, 2009)
;
_computing_publication_material     'publCIF (Westrip, 2010)'
loop_
    _atom_site_type_symbol
    _atom_site_label
    _atom_site_fract_x
    _atom_site_fract_y
    _atom_site_fract_z
    _atom_site_U_iso_or_equiv
    _atom_site_adp_type
    _atom_site_calc_flag
    _atom_site_refinement_flags
    _atom_site_occupancy
    _atom_site_symmetry_multiplicity
    _atom_site_disorder_assembly
    _atom_site_disorder_group
    C C1 0.65880(15) 0.88587(14) 0.83750(5) 0.0156(3) Uani d . 1 1 . .
    C C2 0.55775(15) 0.79082(13) 0.79859(5) 0.0149(3) Uani d . 1 1 . .
    C C3 0.64992(16) 0.68485(14) 0.76382(6) 0.0171(3) Uani d . 1 1 . .
    H H3A 0.6783 0.6030 0.7882 0.021 Uiso calc R 1 1 . .
    H H3B 0.5846 0.6503 0.7314 0.021 Uiso calc R 1 1 . .
    C C4 0.79668(16) 0.75248(15) 0.74115(6) 0.0201(3) Uani d . 1 1 . .
    H H4A 0.8519 0.6850 0.7163 0.024 Uiso calc R 1 1 . .
    H H4B 0.7693 0.8368 0.7181 0.024 Uiso calc R 1 1 . .
    C C5 0.90077(17) 0.79433(16) 0.79111(6) 0.0234(3) Uani d . 1 1 . .
    H H5A 0.9456 0.7084 0.8090 0.028 Uiso calc R 1 1 . .
    H H5B 0.9880 0.8526 0.7771 0.028 Uiso calc R 1 1 . .
    C C6 0.90807(18) 0.95375(17) 0.87618(7) 0.0280(3) Uani d . 1 1 . .
    H H6A 0.8835 0.9215 0.9148 0.042 Uiso calc R 1 1 . .
    H H6B 0.8841 1.0545 0.8726 0.042 Uiso calc R 1 1 . .
    H H6C 1.0191 0.9385 0.8692 0.042 Uiso calc R 1 1 . .
    C C7 0.39879(16) 0.82787(14) 0.69129(5) 0.0164(3) Uani d . 1 1 . .
    C C8 0.48089(16) 0.85797(15) 0.64178(6) 0.0197(3) Uani d . 1 1 . .
    H H8 0.5623 0.9259 0.6429 0.024 Uiso calc R 1 1 . .
    C C9 0.44427(17) 0.78940(15) 0.59104(6) 0.0205(3) Uani d . 1 1 . .
    H H9 0.5007 0.8103 0.5575 0.025 Uiso calc R 1 1 . .
    C C10 0.32476(16) 0.68970(14) 0.58905(5) 0.0166(3) Uani d . 1 1 . .
    C C11 0.24152(15) 0.65820(14) 0.63809(6) 0.0161(3) Uani d . 1 1 . .
    H H11 0.1602 0.5902 0.6369 0.019 Uiso calc R 1 1 . .
    C C12 0.27956(15) 0.72801(14) 0.68886(6) 0.0169(3) Uani d . 1 1 . .
    H H12 0.2232 0.7072 0.7225 0.020 Uiso calc R 1 1 . .
    C C13 0.52232(15) 0.59131(14) 0.88711(6) 0.0167(3) Uani d . 1 1 . .
    C C14 0.52403(16) 0.44562(15) 0.87749(6) 0.0192(3) Uani d . 1 1 . .
    H H14 0.4702 0.4078 0.8451 0.023 Uiso calc R 1 1 . .
    C C15 0.60328(16) 0.35581(15) 0.91466(6) 0.0208(3) Uani d . 1 1 . .
    H H15 0.6035 0.2570 0.9078 0.025 Uiso calc R 1 1 . .
    C C16 0.68264(15) 0.41136(15) 0.96214(6) 0.0181(3) Uani d . 1 1 . .
    C C17 0.68445(16) 0.55632(15) 0.97184(6) 0.0185(3) Uani d . 1 1 . .
    H H17 0.7409 0.5942 1.0036 0.022 Uiso calc R 1 1 . .
    C C18 0.60273(16) 0.64528(15) 0.93459(6) 0.0184(3) Uani d . 1 1 . .
    H H18 0.6018 0.7440 0.9416 0.022 Uiso calc R 1 1 . .
    C C19 0.18049(18) 0.52401(17) 0.53274(6) 0.0269(3) Uani d . 1 1 . .
    H H19A 0.1766 0.4858 0.4938 0.040 Uiso calc R 1 1 . .
    H H19B 0.0803 0.5681 0.5414 0.040 Uiso calc R 1 1 . .
    H H19C 0.2015 0.4475 0.5600 0.040 Uiso calc R 1 1 . .
    C C20 0.84281(17) 0.36600(17) 1.04494(6) 0.0247(3) Uani d . 1 1 . .
    H H20A 0.8842 0.2863 1.0672 0.037 Uiso calc R 1 1 . .
    H H20B 0.7759 0.4237 1.0692 0.037 Uiso calc R 1 1 . .
    H H20C 0.9294 0.4236 1.0312 0.037 Uiso calc R 1 1 . .
    N N 0.81502(13) 0.87439(12) 0.83427(5) 0.0190(2) Uani d . 1 1 . .
    O O1 0.59763(11) 0.96898(10) 0.87087(4) 0.0203(2) Uani d . 1 1 . .
    O O2 0.30155(12) 0.62711(11) 0.53720(4) 0.0226(2) Uani d . 1 1 . .
    O O3 0.75382(12) 0.31405(11) 0.99716(4) 0.0225(2) Uani d . 1 1 . .
    S S1 0.44547(4) 0.92077(3) 0.755059(13) 0.01775(9) Uani d . 1 1 . .
    S S2 0.40881(4) 0.70322(4) 0.841568(14) 0.01771(9) Uani d . 1 1 . .
loop_
    _atom_site_aniso_label
    _atom_site_aniso_U_11
    _atom_site_aniso_U_22
    _atom_site_aniso_U_33
    _atom_site_aniso_U_12
    _atom_site_aniso_U_13
    _atom_site_aniso_U_23
    C1 0.0190(6) 0.0141(6) 0.0138(6) -0.0017(5) 0.0000(5) 0.0019(5)
    C2 0.0174(6) 0.0146(6) 0.0127(6) -0.0002(5) 0.0004(5) 0.0012(5)
    C3 0.0229(7) 0.0139(6) 0.0146(6) 0.0017(5) 0.0006(5) -0.0001(5)
    C4 0.0243(7) 0.0181(7) 0.0181(7) 0.0040(6) 0.0066(5) 0.0011(5)
    C5 0.0194(7) 0.0217(7) 0.0292(8) 0.0019(6) 0.0043(6) -0.0015(6)
    C6 0.0228(7) 0.0278(8) 0.0330(8) -0.0062(6) -0.0067(6) -0.0042(7)
    C7 0.0195(6) 0.0153(6) 0.0142(6) 0.0019(5) -0.0028(5) 0.0010(5)
    C8 0.0218(7) 0.0185(7) 0.0188(7) -0.0047(5) -0.0028(5) 0.0046(5)
    C9 0.0229(7) 0.0249(7) 0.0136(6) -0.0032(6) 0.0013(5) 0.0053(5)
    C10 0.0189(6) 0.0169(6) 0.0139(6) 0.0023(5) -0.0025(5) 0.0014(5)
    C11 0.0148(6) 0.0164(6) 0.0170(6) 0.0006(5) -0.0014(5) 0.0018(5)
    C12 0.0164(6) 0.0192(7) 0.0151(6) 0.0022(5) 0.0013(5) 0.0023(5)
    C13 0.0170(6) 0.0192(6) 0.0141(6) -0.0030(5) 0.0028(5) 0.0022(5)
    C14 0.0214(7) 0.0215(7) 0.0149(6) -0.0061(6) 0.0018(5) -0.0002(5)
    C15 0.0236(7) 0.0176(7) 0.0213(7) -0.0041(5) 0.0051(5) 0.0002(5)
    C16 0.0162(6) 0.0218(7) 0.0165(6) -0.0004(5) 0.0044(5) 0.0048(5)
    C17 0.0198(6) 0.0221(7) 0.0136(6) -0.0032(5) 0.0013(5) -0.0002(5)
    C18 0.0216(7) 0.0180(7) 0.0157(6) -0.0024(5) 0.0029(5) -0.0007(5)
    C19 0.0302(8) 0.0282(8) 0.0223(7) -0.0073(7) -0.0015(6) -0.0068(6)
    C20 0.0228(7) 0.0324(8) 0.0187(7) -0.0002(6) 0.0004(5) 0.0074(6)
    N 0.0175(6) 0.0182(6) 0.0212(6) -0.0028(5) -0.0003(4) -0.0020(5)
    O1 0.0235(5) 0.0196(5) 0.0178(5) 0.0006(4) -0.0007(4) -0.0053(4)
    O2 0.0264(5) 0.0271(5) 0.0143(5) -0.0055(4) -0.0002(4) -0.0029(4)
    O3 0.0241(5) 0.0221(5) 0.0213(5) 0.0003(4) -0.0003(4) 0.0063(4)
    S1 0.02349(18) 0.01403(16) 0.01560(16) 0.00191(12) -0.00321(12) -0.00080(11)
    S2 0.01626(16) 0.02082(17) 0.01604(16) -0.00271(12) 0.00022(12) 0.00262(12)
_geom_special_details
;
All s.u.'s (except the s.u. in the dihedral angle between two l.s. planes) are
estimated using the full covariance matrix. The cell s.u.'s are taken into
account individually in the estimation of s.u.'s in distances, angles and
torsion angles; correlations between s.u.'s in cell parameters are only used
when they are defined by crystal symmetry. An approximate (isotropic)
treatment of cell s.u.'s is used for estimating s.u.'s involving l.s. planes.
;
loop_
    _geom_bond_atom_site_label_1
    _geom_bond_atom_site_label_2
    _geom_bond_site_symmetry_2
    _geom_bond_distance
    _geom_bond_publ_flag
    C1 O1 . 1.2323(16) ?
    C1 N . 1.3483(17) ?
    C1 C2 . 1.5368(18) ?
    C2 C3 . 1.5220(18) ?
    C2 S2 . 1.8376(13) ?
    C2 S1 . 1.8558(13) ?
    C3 C4 . 1.5168(19) ?
    C3 H3A . 0.9900 ?
    C3 H3B . 0.9900 ?
    C4 C5 . 1.510(2) ?
    C4 H4A . 0.9900 ?
    C4 H4B . 0.9900 ?
    C5 N . 1.4700(18) ?
    C5 H5A . 0.9900 ?
    C5 H5B . 0.9900 ?
    C6 N . 1.4610(18) ?
    C6 H6A . 0.9800 ?
    C6 H6B . 0.9800 ?
    C6 H6C . 0.9800 ?
    C7 C12 . 1.3939(19) ?
    C7 C8 . 1.3947(19) ?
    C7 S1 . 1.7708(13) ?
    C8 C9 . 1.3835(19) ?
    C8 H8 . 0.9500 ?
    C9 C10 . 1.394(2) ?
    C9 H9 . 0.9500 ?
    C10 O2 . 1.3607(16) ?
    C10 C11 . 1.3936(18) ?
    C11 C12 . 1.3922(18) ?
    C11 H11 . 0.9500 ?
    C12 H12 . 0.9500 ?
    C13 C18 . 1.3935(18) ?
    C13 C14 . 1.3986(19) ?
    C13 S2 . 1.7801(14) ?
    C14 C15 . 1.386(2) ?
    C14 H14 . 0.9500 ?
    C15 C16 . 1.395(2) ?
    C15 H15 . 0.9500 ?
    C16 O3 . 1.3694(16) ?
    C16 C17 . 1.392(2) ?
    C17 C18 . 1.3923(19) ?
    C17 H17 . 0.9500 ?
    C18 H18 . 0.9500 ?
    C19 O2 . 1.4283(18) ?
    C19 H19A . 0.9800 ?
    C19 H19B . 0.9800 ?
    C19 H19C . 0.9800 ?
    C20 O3 . 1.4290(17) ?
    C20 H20A . 0.9800 ?
    C20 H20B . 0.9800 ?
    C20 H20C . 0.9800 ?
loop_
    _geom_angle_atom_site_label_1
    _geom_angle_atom_site_label_2
    _geom_angle_atom_site_label_3
    _geom_angle_site_symmetry_1
    _geom_angle_site_symmetry_3
    _geom_angle
    _geom_angle_publ_flag
    O1 C1 N . . 121.47(12) ?
    O1 C1 C2 . . 120.46(12) ?
    N C1 C2 . . 118.07(11) ?
    C3 C2 C1 . . 114.17(11) ?
    C3 C2 S2 . . 111.53(9) ?
    C1 C2 S2 . . 109.37(9) ?
    C3 C2 S1 . . 114.48(9) ?
    C1 C2 S1 . . 102.57(8) ?
    S2 C2 S1 . . 103.89(7) ?
    C4 C3 C2 . . 110.50(11) ?
    C4 C3 H3A . . 109.5 ?
    C2 C3 H3A . . 109.5 ?
    C4 C3 H3B . . 109.5 ?
    C2 C3 H3B . . 109.5 ?
    H3A C3 H3B . . 108.1 ?
    C5 C4 C3 . . 108.91(11) ?
    C5 C4 H4A . . 109.9 ?
    C3 C4 H4A . . 109.9 ?
    C5 C4 H4B . . 109.9 ?
    C3 C4 H4B . . 109.9 ?
    H4A C4 H4B . . 108.3 ?
    N C5 C4 . . 111.70(11) ?
    N C5 H5A . . 109.3 ?
    C4 C5 H5A . . 109.3 ?
    N C5 H5B . . 109.3 ?
    C4 C5 H5B . . 109.3 ?
    H5A C5 H5B . . 107.9 ?
    N C6 H6A . . 109.5 ?
    N C6 H6B . . 109.5 ?
    H6A C6 H6B . . 109.5 ?
    N C6 H6C . . 109.5 ?
    H6A C6 H6C . . 109.5 ?
    H6B C6 H6C . . 109.5 ?
    C12 C7 C8 . . 119.09(12) ?
    C12 C7 S1 . . 121.77(10) ?
    C8 C7 S1 . . 119.12(10) ?
    C9 C8 C7 . . 120.31(13) ?
    C9 C8 H8 . . 119.8 ?
    C7 C8 H8 . . 119.8 ?
    C8 C9 C10 . . 120.16(13) ?
    C8 C9 H9 . . 119.9 ?
    C10 C9 H9 . . 119.9 ?
    O2 C10 C11 . . 124.76(12) ?
    O2 C10 C9 . . 114.89(12) ?
    C11 C10 C9 . . 120.33(12) ?
    C12 C11 C10 . . 118.92(12) ?
    C12 C11 H11 . . 120.5 ?
    C10 C11 H11 . . 120.5 ?
    C11 C12 C7 . . 121.19(12) ?
    C11 C12 H12 . . 119.4 ?
    C7 C12 H12 . . 119.4 ?
    C18 C13 C14 . . 118.93(13) ?
    C18 C13 S2 . . 121.03(11) ?
    C14 C13 S2 . . 119.92(11) ?
    C15 C14 C13 . . 120.77(13) ?
    C15 C14 H14 . . 119.6 ?
    C13 C14 H14 . . 119.6 ?
    C14 C15 C16 . . 119.63(13) ?
    C14 C15 H15 . . 120.2 ?
    C16 C15 H15 . . 120.2 ?
    O3 C16 C17 . . 124.28(13) ?
    O3 C16 C15 . . 115.33(12) ?
    C17 C16 C15 . . 120.38(13) ?
    C16 C17 C18 . . 119.43(13) ?
    C16 C17 H17 . . 120.3 ?
    C18 C17 H17 . . 120.3 ?
    C17 C18 C13 . . 120.84(13) ?
    C17 C18 H18 . . 119.6 ?
    C13 C18 H18 . . 119.6 ?
    O2 C19 H19A . . 109.5 ?
    O2 C19 H19B . . 109.5 ?
    H19A C19 H19B . . 109.5 ?
    O2 C19 H19C . . 109.5 ?
    H19A C19 H19C . . 109.5 ?
    H19B C19 H19C . . 109.5 ?
    O3 C20 H20A . . 109.5 ?
    O3 C20 H20B . . 109.5 ?
    H20A C20 H20B . . 109.5 ?
    O3 C20 H20C . . 109.5 ?
    H20A C20 H20C . . 109.5 ?
    H20B C20 H20C . . 109.5 ?
    C1 N C6 . . 116.94(12) ?
    C1 N C5 . . 126.17(12) ?
    C6 N C5 . . 116.84(12) ?
    C10 O2 C19 . . 117.24(11) ?
    C16 O3 C20 . . 117.50(11) ?
    C7 S1 C2 . . 103.84(6) ?
    C13 S2 C2 . . 102.56(6) ?
loop_
    _geom_torsion_atom_site_label_1
    _geom_torsion_atom_site_label_2
    _geom_torsion_atom_site_label_3
    _geom_torsion_atom_site_label_4
    _geom_torsion_site_symmetry_1
    _geom_torsion_site_symmetry_2
    _geom_torsion_site_symmetry_3
    _geom_torsion_site_symmetry_4
    _geom_torsion
    _geom_torsion_publ_flag
    O1 C1 C2 C3 . . . . -174.73(12) ?
    N C1 C2 C3 . . . . 4.69(17) ?
    O1 C1 C2 S2 . . . . -48.98(15) ?
    N C1 C2 S2 . . . . 130.43(11) ?
    O1 C1 C2 S1 . . . . 60.84(14) ?
    N C1 C2 S1 . . . . -119.75(11) ?
    C1 C2 C3 C4 . . . . -40.74(15) ?
    S2 C2 C3 C4 . . . . -165.34(9) ?
    S1 C2 C3 C4 . . . . 77.07(12) ?
    C2 C3 C4 C5 . . . . 63.62(14) ?
    C3 C4 C5 N . . . . -49.55(15) ?
    C12 C7 C8 C9 . . . . 0.0(2) ?
    S1 C7 C8 C9 . . . . -178.44(11) ?
    C7 C8 C9 C10 . . . . 0.1(2) ?
    C8 C9 C10 O2 . . . . -178.68(12) ?
    C8 C9 C10 C11 . . . . -0.1(2) ?
    O2 C10 C11 C12 . . . . 178.54(12) ?
    C9 C10 C11 C12 . . . . 0.1(2) ?
    C10 C11 C12 C7 . . . . -0.1(2) ?
    C8 C7 C12 C11 . . . . 0.1(2) ?
    S1 C7 C12 C11 . . . . 178.42(10) ?
    C18 C13 C14 C15 . . . . 0.5(2) ?
    S2 C13 C14 C15 . . . . -175.69(10) ?
    C13 C14 C15 C16 . . . . -0.2(2) ?
    C14 C15 C16 O3 . . . . 178.31(12) ?
    C14 C15 C16 C17 . . . . -0.9(2) ?
    O3 C16 C17 C18 . . . . -177.42(12) ?
    C15 C16 C17 C18 . . . . 1.8(2) ?
    C16 C17 C18 C13 . . . . -1.5(2) ?
    C14 C13 C18 C17 . . . . 0.4(2) ?
    S2 C13 C18 C17 . . . . 176.48(10) ?
    O1 C1 N C6 . . . . 6.26(19) ?
    C2 C1 N C6 . . . . -173.14(12) ?
    O1 C1 N C5 . . . . -171.00(13) ?
    C2 C1 N C5 . . . . 9.59(19) ?
    C4 C5 N C1 . . . . 13.72(19) ?
    C4 C5 N C6 . . . . -163.55(12) ?
    C11 C10 O2 C19 . . . . 1.48(19) ?
    C9 C10 O2 C19 . . . . 179.98(13) ?
    C17 C16 O3 C20 . . . . -3.66(19) ?
    C15 C16 O3 C20 . . . . 177.13(12) ?
    C12 C7 S1 C2 . . . . 77.37(12) ?
    C8 C7 S1 C2 . . . . -104.27(11) ?
    C3 C2 S1 C7 . . . . 30.09(11) ?
    C1 C2 S1 C7 . . . . 154.33(8) ?
    S2 C2 S1 C7 . . . . -91.77(7) ?
    C18 C13 S2 C2 . . . . 77.44(12) ?
    C14 C13 S2 C2 . . . . -106.48(11) ?
    C3 C2 S2 C13 . . . . 61.21(10) ?
    C1 C2 S2 C13 . . . . -66.04(10) ?
    S1 C2 S2 C13 . . . . -174.98(6) ?
loop_
    _geom_hbond_atom_site_label_D
    _geom_hbond_atom_site_label_H
    _geom_hbond_atom_site_label_A
    _geom_hbond_site_symmetry_A
    _geom_hbond_distance_DH
    _geom_hbond_distance_HA
    _geom_hbond_distance_DA
    _geom_hbond_angle_DHA
    C11 H11 O1 2_546 0.95 2.50 3.4211(16) 165
    C9 H9 O3 2_656 0.95 2.48 3.3473(17) 151
    C6 H6b Cg1 2_656 0.98 2.93 3.5232(17) 120
