# Supplementary material for: 3,3-Bis[(4-meth­oxy­phen­yl)sulfan­yl]-1-methyl­piperidin-2-one
Source: Acta Crystallogr Sect E Struct Rep Online. 2012 Jun 13;68(Pt 7):o2076–7. doi: 10.1107/S1600536812025202 (PMC3393893; doi:10.1107/S1600536812025202)
Supplement: Supplementary file 2 [file e-68-o2076-Isup2.hkl]

#
# h,k,l, Fc-squared, Fo-squared, sigma(Fo-squared) and status flag
#
data_I
_shelx_title ' P21/n'
_shelx_refln_list_code          4
_shelx_F_calc_maximum      153.26
_exptl_crystal_F_000       824.00
_reflns_d_resolution_high  0.8002
 
loop_
 _symmetry_equiv_pos_as_xyz
 'x, y, z'
 '-x+1/2, y+1/2, -z+1/2'
 '-x, -y, -z'
 'x-1/2, -y-1/2, z-1/2'
 
_cell_length_a     8.5802
_cell_length_b     9.4744
_cell_length_c    23.3732
_cell_angle_alpha  90.000
_cell_angle_beta   91.018
_cell_angle_gamma  90.000
 
_shelx_F_squared_multiplier     1.000
 
loop_
 _refln_index_h
 _refln_index_k
 _refln_index_l
 _refln_F_squared_calc
 _refln_F_squared_meas
 _refln_F_squared_sigma
 _refln_observed_status
   2   0   0       18.12       19.12      2.29 o
   4   0   0     1006.85     1009.71     21.10 o
   6   0   0     1614.08     1638.46     34.88 o
   8   0   0     1306.03     1339.71     25.07 o
  10   0   0      277.21      252.43     11.98 o
   1   1   0        7.25        6.75      0.74 o
   2   1   0    10323.86     9219.06     30.45 o
   3   1   0     1095.03     1170.51     13.53 o
   4   1   0      854.90      816.53     13.46 o
   5   1   0      491.49      594.03     14.84 o
   6   1   0      817.82      907.77     18.43 o
   7   1   0       29.26       34.77      3.06 o
   8   1   0     1535.71     1543.09     22.97 o
   9   1   0      452.38      478.26     14.84 o
  10   1   0      119.79      118.79      9.32 o
   0   2   0     5951.49     5219.01     28.13 o
   1   2   0    18987.22    16313.48     50.45 o
   2   2   0     1433.71     1483.80      9.65 o
   3   2   0     2526.40     2697.07     21.30 o
   4   2   0       56.31       60.55     12.13 o
   5   2   0      728.70      774.94     15.43 o
   6   2   0     1552.53     1707.64     82.28 o
   7   2   0      385.89      410.88     11.23 o
   8   2   0      159.75      171.07      7.67 o
   9   2   0      477.36      489.19     22.21 o
  10   2   0       80.12       82.90      7.36 o
   1   3   0     1623.35     1628.58     15.69 o
   2   3   0     1009.01     1000.19     11.75 o
   3   3   0     4196.90     4385.53     41.29 o
   4   3   0      447.98      435.13     15.13 o
   5   3   0      629.43      609.07     20.12 o
   6   3   0      953.95     1000.99     20.61 o
   7   3   0      401.13      437.23     21.62 o
   8   3   0      578.75      620.39     18.51 o
   9   3   0      114.21      117.33     11.03 o
  10   3   0        5.46        7.75      2.49 o
   0   4   0     2874.84     2870.52     31.69 o
   1   4   0     2785.75     2896.34     26.27 o
   2   4   0       72.20       72.13      3.65 o
   3   4   0       12.60       32.28      2.78 o
   4   4   0       99.63       84.78      6.66 o
   5   4   0     2684.73     2723.98     64.72 o
   6   4   0      835.75      798.67     18.67 o
   7   4   0       36.84       46.90      7.73 o
   8   4   0        1.60       -2.08      4.27 o
   9   4   0       66.10       84.75      8.72 o
  10   4   0      128.29      125.67      5.44 o
   1   5   0      545.73      417.82     10.62 o
   2   5   0       19.15        8.52      2.06 o
   3   5   0        9.66       17.45      2.31 o
   4   5   0      339.25      320.71      9.46 o
   5   5   0     1506.46     1533.88     38.36 o
   6   5   0       85.34       70.05      8.95 o
   7   5   0       53.71       63.37      7.69 o
   8   5   0        8.35        8.74      3.84 o
   9   5   0       12.62       13.51      3.53 o
   0   6   0       54.52       63.21      6.40 o
   1   6   0      112.01      116.25      8.50 o
   2   6   0      786.72      815.19     21.91 o
   3   6   0     2191.57     2315.48     34.99 o
   4   6   0      476.44      452.74     11.65 o
   5   6   0     1036.15     1068.51     32.44 o
   6   6   0      184.95      197.57     14.01 o
   7   6   0     1417.67     1478.51     27.08 o
   8   6   0      951.84      918.25     29.95 o
   9   6   0      131.15      145.90      7.88 o
   1   7   0       12.06       16.20      1.83 o
   2   7   0       26.51       24.90      2.68 o
   3   7   0      548.51      553.15      9.41 o
   4   7   0      700.55      700.77     14.14 o
   5   7   0       10.94        8.83      2.80 o
   6   7   0      496.94      476.80     14.82 o
   7   7   0      216.03      196.84      8.54 o
   8   7   0        2.39        0.16      1.99 o
   0   8   0     1739.92     1588.26     51.82 o
   1   8   0       14.40        9.73      2.02 o
   2   8   0     1047.57     1004.12     17.66 o
   3   8   0        0.86        2.12      1.75 o
   4   8   0       23.04       18.92      5.39 o
   5   8   0      406.64      389.85     12.69 o
   6   8   0      863.33      873.98     17.31 o
   7   8   0      157.31      168.46      6.23 o
   1   9   0       10.58       10.66      2.28 o
   2   9   0     1350.34     1356.22     20.31 o
   3   9   0        3.28        3.28      1.81 o
   4   9   0     1059.22     1047.59     31.71 o
   5   9   0       15.33       15.58      4.61 o
   6   9   0       12.06        9.37      2.97 o
   0  10   0      262.87      279.98     11.16 o
   1  10   0      991.15     1021.20     16.59 o
   2  10   0      112.07      115.90      5.61 o
   3  10   0      911.23      886.42     16.23 o
   4  10   0      121.07      109.20      9.11 o
   5  10   0        4.38        6.04      2.50 o
   1  11   0       94.10       89.25      6.73 o
   2  11   0        0.99       -0.57      2.16 o
   3  11   0        0.21       -0.47      1.93 o
  -9   0   1       11.87        8.41      4.24 o
  -7   0   1       88.88       93.14      5.45 o
  -5   0   1      707.60      766.72     21.27 o
  -3   0   1       44.79       58.69      4.50 o
  -1   0   1     1226.09     1213.03     10.74 o
   1   0   1     5563.61     4729.16     21.10 o
   3   0   1      126.91       96.30      5.61 o
   5   0   1     7583.93     7722.02     67.06 o
   7   0   1       14.79        8.69      2.11 o
   9   0   1      150.71      166.15     12.86 o
 -10   1   1       11.07        8.32      2.14 o
  -9   1   1       83.64       78.97      6.42 o
  -8   1   1       47.64       62.75      4.97 o
  -7   1   1       67.34       55.03      3.68 o
  -6   1   1      753.74      773.51     19.60 o
  -5   1   1     1059.04     1040.12     17.66 o
  -4   1   1       50.70       44.74      3.36 o
  -3   1   1      303.12      345.48      7.51 o
  -2   1   1      437.07      395.49      6.40 o
   0   1   1      652.87      613.07      4.31 o
   1   1   1     6259.93     5843.82     15.03 o
   2   1   1     9274.55     8185.96     28.77 o
   3   1   1      208.07      196.12      8.07 o
   4   1   1     2081.20     2124.45     21.70 o
   5   1   1      799.89      850.93     15.87 o
   6   1   1     1215.26     1277.80     16.95 o
   7   1   1     1790.14     1919.25     29.77 o
   8   1   1      552.27      558.71     13.88 o
   9   1   1       73.12       75.04      6.25 o
  10   1   1        8.61        4.63      2.93 o
 -10   2   1       56.81       62.80      6.51 o
  -9   2   1        1.17        0.18      3.96 o
  -8   2   1      646.30      654.61     18.34 o
  -7   2   1     1088.36     1102.08     26.50 o
  -6   2   1      164.79      180.31      6.99 o
  -5   2   1     1672.71     1676.53     22.63 o
  -4   2   1     2185.00     2263.46     22.96 o
  -3   2   1     1236.57     1270.99     20.33 o
  -2   2   1     3166.52     3122.75     20.04 o
  -1   2   1      168.64      176.57      5.19 o
   0   2   1     5472.67     4905.42     39.69 o
   1   2   1     3156.78     3274.25     10.46 o
   2   2   1     6475.80     6111.24     49.06 o
   3   2   1       90.38       95.17      3.47 o
   4   2   1     1474.80     1805.13     17.72 o
   5   2   1     1726.42     1993.96     34.97 o
   6   2   1       98.64      120.88      7.20 o
   7   2   1      543.38      564.88     16.28 o
   8   2   1      269.33      248.27     16.19 o
   9   2   1      430.75      427.15     20.94 o
  10   2   1       79.92       94.94      7.81 o
 -10   3   1        1.30        0.49      1.97 o
  -9   3   1      515.97      553.67     22.84 o
  -8   3   1       85.66       67.76      9.50 o
  -7   3   1      159.90      184.62     14.09 o
  -6   3   1      476.19      522.53     19.08 o
  -5   3   1       52.35       42.89      5.90 o
  -4   3   1      480.54      541.85     17.28 o
  -3   3   1      518.82      521.34     14.68 o
  -2   3   1      329.89      317.86      9.51 o
  -1   3   1     3135.01     3143.32     45.77 o
   0   3   1     6539.23     5951.09     62.80 o
   1   3   1      342.85      369.60      9.29 o
   2   3   1     2839.85     2876.35     27.47 o
   3   3   1      271.69      226.86      9.28 o
   4   3   1     1222.22     1287.35     25.26 o
   5   3   1       49.92       50.37      5.99 o
   6   3   1     2059.09     2243.51     38.41 o
   7   3   1       68.37       76.44      9.63 o
   8   3   1      259.09      274.53     16.99 o
   9   3   1       31.95       32.97      6.44 o
  10   3   1      322.03      307.49     12.79 o
 -10   4   1       21.03       21.87      2.14 o
  -9   4   1       57.36       57.02      7.12 o
  -8   4   1        0.66        2.47      3.64 o
  -7   4   1       26.49       32.52      6.58 o
  -6   4   1      566.87      582.91     16.11 o
  -5   4   1       53.85       48.06      4.62 o
  -4   4   1     2025.98     2148.09     32.58 o
  -3   4   1     1177.57     1272.69     21.25 o
  -2   4   1       17.25        4.91      1.21 o
  -1   4   1      221.39      197.44      7.15 o
   0   4   1     7573.32     7087.17     35.19 o
   1   4   1       33.87       27.07      2.15 o
   2   4   1      415.70      349.01      7.65 o
   3   4   1       55.79       64.43      3.77 o
   4   4   1      497.15      585.64     12.10 o
   5   4   1     1496.04     1688.81     16.73 o
   6   4   1      433.21      434.50     24.10 o
   7   4   1        2.23        3.35      2.78 o
   8   4   1      670.55      693.62     27.72 o
   9   4   1        1.19        3.29      3.19 o
  10   4   1       64.09       61.00      3.82 o
  -9   5   1      174.81      182.14      7.48 o
  -8   5   1       31.84       32.30      5.97 o
  -7   5   1      495.66      531.48     15.55 o
  -6   5   1        8.84        6.57      2.80 o
  -5   5   1      123.15      126.17      8.22 o
  -4   5   1     1674.27     1793.41     33.81 o
  -3   5   1      285.77      314.42     11.99 o
  -2   5   1     1404.08     1447.43     17.95 o
  -1   5   1      132.81      109.02     11.54 o
   0   5   1       30.32       21.47      8.57 o
   1   5   1        8.87       10.50      2.64 o
   2   5   1     1741.49     1781.47     24.77 o
   3   5   1       18.06       18.94      2.38 o
   4   5   1     1664.28     1754.00     21.90 o
   5   5   1        1.83        4.53      3.08 o
   6   5   1     2881.74     2850.01     52.82 o
   7   5   1      115.47      112.57     11.14 o
   8   5   1      149.33      162.53      7.98 o
   9   5   1       35.40       35.72      5.05 o
  -9   6   1       30.52       23.63      3.63 o
  -8   6   1       28.11       25.70      3.43 o
  -7   6   1      231.24      207.06      9.18 o
  -6   6   1       36.84       28.58      5.94 o
  -5   6   1     1339.57     1352.03     36.09 o
  -4   6   1      604.00      579.73     27.29 o
  -3   6   1      614.49      579.69     19.23 o
  -2   6   1     2589.15     2735.08     39.34 o
  -1   6   1       21.21       17.66      3.58 o
   0   6   1      121.70      137.13      9.51 o
   1   6   1      118.82      162.45     10.11 o
   2   6   1       11.11        9.35      2.75 o
   3   6   1      618.83      620.64     15.07 o
   4   6   1       11.37       11.72      1.91 o
   5   6   1       55.24       61.78      5.81 o
   6   6   1      175.77      158.41     12.78 o
   7   6   1        3.73        3.90      4.08 o
   8   6   1       62.67       48.05      6.95 o
   9   6   1      120.74      138.56      7.59 o
  -8   7   1     1032.01     1037.50     22.89 o
  -7   7   1        2.50        4.75      2.19 o
  -6   7   1      245.44      233.87     10.52 o
  -5   7   1      583.86      580.85     21.59 o
  -4   7   1        1.41        3.61      2.25 o
  -3   7   1      106.71      102.89      4.59 o
  -2   7   1       64.85       63.47      3.33 o
  -1   7   1       80.68      106.84      5.57 o
   0   7   1      677.35      659.38     16.31 o
   1   7   1       26.73       28.24      2.32 o
   2   7   1      278.36      270.20      6.70 o
   3   7   1     1052.23     1037.27     14.34 o
   4   7   1      617.37      586.92     12.87 o
   5   7   1        7.96        9.52      2.80 o
   6   7   1      247.35      287.95     11.54 o
   7   7   1       45.70       53.60      4.69 o
   8   7   1      108.95      118.90      7.67 o
  -7   8   1        5.61        4.79      4.11 o
  -6   8   1        0.07        3.05      2.18 o
  -5   8   1      514.58      501.99     14.53 o
  -4   8   1      104.75      113.11     11.18 o
  -3   8   1      262.86      274.25      9.23 o
  -2   8   1       79.47       77.07      5.26 o
  -1   8   1      742.84      709.31     13.13 o
   0   8   1        0.83       -0.12      1.60 o
   1   8   1      130.83      149.84      6.14 o
   2   8   1       37.95       37.65      3.76 o
   3   8   1      469.59      454.69      9.61 o
   4   8   1       72.34       77.93      6.16 o
   5   8   1       11.74        4.88      4.33 o
   6   8   1       16.74       21.36      3.17 o
   7   8   1       13.53       10.57      2.50 o
  -6   9   1       66.39       56.23      5.64 o
  -5   9   1      176.13      165.53     11.57 o
  -4   9   1       67.18       63.17      8.42 o
  -3   9   1        1.58       -0.22      1.68 o
  -2   9   1     1061.47     1047.46     17.98 o
  -1   9   1      331.43      326.57      9.05 o
   0   9   1       74.38       56.25      4.02 o
   1   9   1     3783.99     3613.82     34.27 o
   2   9   1      154.71      149.66      6.90 o
   3   9   1        3.33        4.89      1.55 o
   4   9   1      229.69      221.22     14.98 o
   5   9   1        2.27        0.78      2.90 o
   6   9   1      122.66      110.21      8.04 o
  -5  10   1       24.93       29.18      4.23 o
  -4  10   1        8.97        7.81      3.77 o
  -3  10   1      473.17      457.37     11.94 o
  -2  10   1       90.99       88.50      4.93 o
  -1  10   1      150.22      153.59      6.73 o
   0  10   1       53.35       60.10      3.91 o
   1  10   1       21.59       20.16      2.93 o
   2  10   1      298.99      328.18      9.00 o
   3  10   1      225.40      237.91     14.50 o
   4  10   1      246.74      225.95     12.63 o
   5  10   1       54.97       55.60      5.53 o
  -3  11   1      118.58      109.46      7.62 o
  -2  11   1      268.57      274.03      7.99 o
  -1  11   1       49.36       46.79      5.15 o
   0  11   1       21.09       21.85      4.10 o
   1  11   1        3.43        6.14      2.73 o
   2  11   1        0.95        0.21      2.83 o
   3  11   1      108.57       97.36      7.11 o
 -10   0   2       48.08       39.95      5.21 o
  -8   0   2      370.27      403.74     21.34 o
  -6   0   2      222.05      230.50     13.40 o
  -4   0   2      647.93      638.47     16.98 o
   0   0   2     1997.12     1713.71     10.26 o
   2   0   2     1629.23     1501.87     17.16 o
   4   0   2       22.98       33.98      4.28 o
   6   0   2     3054.84     3209.37     48.81 o
   8   0   2     2053.90     2047.92     31.21 o
  10   0   2      586.02      568.10     17.33 o
 -10   1   2      202.17      166.24      8.63 o
  -9   1   2      700.82      705.72     18.09 o
  -8   1   2      848.74      847.34     21.62 o
  -7   1   2     1551.07     1591.15     17.25 o
  -6   1   2      181.00      157.48      7.98 o
  -5   1   2       43.70       52.92      4.25 o
  -4   1   2      811.08      875.16     14.15 o
  -3   1   2     4289.83     4138.43     25.97 o
  -2   1   2     7366.26     6886.64     67.29 o
  -1   1   2     4051.62     3901.70     17.10 o
   0   1   2      161.46      151.22      2.32 o
   1   1   2     2362.39     2283.01     30.84 o
   2   1   2       96.98       93.58      2.81 o
   3   1   2     1460.20     1537.17     15.68 o
   4   1   2     6644.60     6484.45    104.30 o
   5   1   2      144.13      158.65      6.95 o
   6   1   2      507.44      499.93     10.67 o
   7   1   2        0.22       -1.96      1.96 o
   8   1   2      252.23      271.89     11.53 o
   9   1   2        1.05        1.36      2.55 o
  10   1   2      104.45      104.59      8.01 o
 -10   2   2      506.21      510.60     17.56 o
  -9   2   2       49.87       48.88      4.84 o
  -8   2   2       65.80       63.24      6.05 o
  -7   2   2      845.89      869.64     16.43 o
  -6   2   2      453.48      476.78     13.88 o
  -5   2   2      813.63      837.86     16.01 o
  -4   2   2     2201.62     2235.93     22.92 o
  -3   2   2      463.75      496.53      9.20 o
  -2   2   2     1784.42     1742.07     17.72 o
  -1   2   2      223.53      208.77      4.00 o
   0   2   2     6556.54     5784.24     17.53 o
   1   2   2    10883.21     9621.62     31.63 o
   2   2   2     1071.12     1059.98     20.36 o
   3   2   2     1305.25     1361.54     13.05 o
   4   2   2        0.54        0.61      1.05 o
   5   2   2        2.81        6.98      1.61 o
   6   2   2       23.38       20.52      3.42 o
   7   2   2       86.13      104.68      7.24 o
   8   2   2      362.65      371.23     19.43 o
   9   2   2      479.33      470.57     21.68 o
  10   2   2      416.78      401.77     15.39 o
 -10   3   2      221.09      215.05      7.09 o
  -9   3   2       23.05       23.26      5.62 o
  -8   3   2      621.16      638.02     27.20 o
  -7   3   2      184.54      206.28     14.77 o
  -6   3   2     1176.02     1227.27     27.21 o
  -5   3   2      113.88      103.61      8.95 o
  -4   3   2     2130.79     2168.94     35.28 o
  -3   3   2      983.45     1077.71     14.34 o
  -2   3   2      147.33      156.01      4.64 o
  -1   3   2      116.23      119.04      3.86 o
   0   3   2      584.63      617.65      6.54 o
   1   3   2       15.89       33.13      2.64 o
   2   3   2     1043.00     1009.27      8.02 o
   3   3   2     1247.40     1267.72     21.01 o
   4   3   2     1770.55     1803.34     29.48 o
   5   3   2       13.98        7.46      3.09 o
   6   3   2       31.04       28.30      3.93 o
   7   3   2      341.08      394.53     20.67 o
   8   3   2     1041.91     1025.17     32.38 o
   9   3   2       77.42       87.31      9.42 o
  10   3   2        0.31       -2.44      2.44 o
 -10   4   2      230.59      223.37      6.87 o
  -9   4   2        4.44        7.00      3.83 o
  -8   4   2       13.05       10.87      4.66 o
  -7   4   2        0.56       -3.81      4.55 o
  -6   4   2       46.83       57.25      7.37 o
  -5   4   2       11.93        5.86      2.21 o
  -4   4   2       95.42       89.45      7.92 o
  -3   4   2     4269.35     4341.78     29.35 o
  -2   4   2     3125.20     3283.30     37.55 o
  -1   4   2     2054.59     2060.19     19.00 o
   0   4   2      708.22      716.03     12.11 o
   1   4   2     2361.01     2512.96     18.81 o
   2   4   2        0.12        5.44      1.36 o
   3   4   2     2564.67     2562.54     23.07 o
   4   4   2        3.86        8.22      2.72 o
   5   4   2     5009.31     5012.65     34.64 o
   6   4   2      358.58      354.81     13.75 o
   7   4   2      546.60      508.27     23.46 o
   8   4   2       27.43       19.76      5.85 o
   9   4   2      696.27      677.25     23.22 o
  10   4   2      192.75      176.37      5.65 o
  -9   5   2      109.93      109.84      5.76 o
  -8   5   2       55.37       69.03      8.35 o
  -7   5   2       13.63       28.84      6.36 o
  -6   5   2        1.54        1.95      3.47 o
  -5   5   2      803.81      747.17     14.23 o
  -4   5   2      181.21      210.98     12.26 o
  -3   5   2     5964.00     6339.96     97.59 o
  -2   5   2     1281.51     1310.93     17.27 o
  -1   5   2     1682.61     1729.36     16.19 o
   0   5   2      983.91     1011.98     22.35 o
   1   5   2     3956.97     4023.50     44.70 o
   2   5   2      182.22      191.90      9.95 o
   3   5   2     2726.57     2714.83     38.59 o
   4   5   2        3.89        7.22      2.33 o
   5   5   2      640.06      651.48     21.29 o
   6   5   2     2502.90     2448.75     49.18 o
   7   5   2     1620.22     1624.44     40.46 o
   8   5   2       87.00       83.87      6.00 o
   9   5   2      544.03      561.60     18.15 o
  -9   6   2      228.48      227.18      9.78 o
  -8   6   2       60.90       54.47      4.58 o
  -7   6   2      240.92      255.78      9.82 o
  -6   6   2        0.59       -1.10      3.19 o
  -5   6   2      691.88      674.77     25.03 o
  -4   6   2      106.50      109.02     10.21 o
  -3   6   2        0.57        2.00      3.38 o
  -2   6   2       14.62       23.38      2.85 o
  -1   6   2      613.89      619.83     16.81 o
   0   6   2     1251.59     1254.52     28.36 o
   1   6   2        7.22        6.84      2.79 o
   2   6   2      189.63      171.00     10.55 o
   3   6   2     1138.48     1168.07     16.91 o
   4   6   2      761.91      786.83     16.93 o
   5   6   2     1583.18     1506.40     35.79 o
   6   6   2      894.79      887.31     20.78 o
   7   6   2       70.97       73.19      8.48 o
   8   6   2      338.86      379.27     18.63 o
   9   6   2      244.64      241.97      9.61 o
  -8   7   2      137.99      139.23      8.67 o
  -7   7   2     1394.20     1415.74     21.72 o
  -6   7   2     1130.27     1158.60     22.71 o
  -5   7   2      902.89      900.49     20.93 o
  -4   7   2      422.97      481.30     15.27 o
  -3   7   2     1648.82     1642.88     21.19 o
  -2   7   2      119.79      118.19      5.86 o
  -1   7   2      535.49      504.01     12.11 o
   0   7   2        0.68        2.01      2.39 o
   1   7   2        7.91        8.63      1.51 o
   2   7   2       30.48       30.50      2.15 o
   3   7   2      314.81      314.34      8.30 o
   4   7   2      129.85      145.59      6.51 o
   5   7   2       25.43       43.21      7.58 o
   6   7   2      315.56      311.98     17.75 o
   7   7   2      930.93      910.36     19.36 o
   8   7   2       12.81       19.89      3.25 o
  -7   8   2      229.93      211.28      6.73 o
  -6   8   2        5.47        3.87      2.10 o
  -5   8   2      814.57      840.93     18.82 o
  -4   8   2     1203.15     1182.70     38.79 o
  -3   8   2       45.07       39.22      3.84 o
  -2   8   2      224.64      196.99      6.98 o
  -1   8   2      559.65      576.86     11.90 o
   0   8   2      482.71      503.89     11.15 o
   1   8   2       56.29       44.85      3.59 o
   2   8   2     2250.95     2219.87     25.90 o
   3   8   2       67.76       69.52      4.72 o
   4   8   2       15.56       14.64      3.14 o
   5   8   2      125.43      126.04     11.76 o
   6   8   2      543.17      531.42     20.80 o
   7   8   2       99.35      107.50      7.65 o
  -6   9   2       42.63       33.83      4.30 o
  -5   9   2       40.16       38.21      5.98 o
  -4   9   2     2136.81     2010.95     42.92 o
  -3   9   2      128.38      110.82      7.18 o
  -2   9   2      453.14      435.82     11.77 o
  -1   9   2        4.00        5.51      1.84 o
   0   9   2      214.49      200.00      7.18 o
   1   9   2      704.74      676.50     12.91 o
   2   9   2       77.87       62.32      4.53 o
   3   9   2       33.55       34.36      4.52 o
   4   9   2      859.55      897.97     29.50 o
   5   9   2        4.80        8.60      4.44 o
   6   9   2      312.67      321.84     13.43 o
  -5  10   2      500.97      485.23     14.65 o
  -4  10   2     1201.97     1154.98     27.67 o
  -3  10   2      530.95      557.52     13.35 o
  -2  10   2        0.32        0.05      1.91 o
  -1  10   2      291.99      283.05      8.94 o
   0  10   2      302.37      297.71      8.03 o
   1  10   2      436.89      392.52     10.19 o
   2  10   2      891.12      902.58     14.55 o
   3  10   2      309.46      282.94     15.61 o
   4  10   2        6.71        6.51      3.49 o
   5  10   2      209.29      223.26     10.55 o
  -2  11   2       17.46       16.13      2.95 o
  -1  11   2       41.55       40.57      4.86 o
   0  11   2      930.06      927.45     22.08 o
   1  11   2      178.58      183.64      9.81 o
   2  11   2      228.30      221.86     11.28 o
   3  11   2       48.45       47.40      5.09 o
  -9   0   3        3.42        1.02      3.52 o
  -7   0   3      307.58      316.80     12.40 o
  -5   0   3        6.73        1.84      2.35 o
  -3   0   3     9356.12     8268.09     52.80 o
  -1   0   3        8.57       21.88      1.25 o
   1   0   3     5709.52     4969.36     25.62 o
   3   0   3     3476.45     3410.65     32.75 o
   5   0   3     5287.79     5346.45     55.92 o
   7   0   3       10.93       12.79      2.56 o
   9   0   3        0.15       -1.23      3.13 o
 -10   1   3      169.62      160.13      7.28 o
  -9   1   3      185.94      203.34      9.89 o
  -8   1   3       36.89       34.75      4.87 o
  -7   1   3      231.07      220.48      6.52 o
  -6   1   3       17.23       17.34      3.29 o
  -5   1   3       42.73       38.24      3.70 o
  -4   1   3       30.90       20.34      2.48 o
  -3   1   3     1309.84     1279.66     14.57 o
  -2   1   3     3781.22     3581.92     26.03 o
  -1   1   3     5674.81     5200.38     17.89 o
   0   1   3     3258.97     2968.71     12.14 o
   1   1   3     6125.55     5579.95     17.31 o
   2   1   3     2077.80     2007.27     13.65 o
   3   1   3     2004.61     2001.54     18.95 o
   4   1   3     1992.02     2047.56     21.36 o
   5   1   3      714.00      801.62     12.08 o
   6   1   3      293.00      262.33      9.30 o
   7   1   3       56.20       50.99      4.92 o
   8   1   3       10.92        7.86      2.88 o
   9   1   3     1320.50     1345.28     19.01 o
  10   1   3        0.21        0.61      2.08 o
 -10   2   3       45.74       50.49      3.66 o
  -9   2   3        7.28        6.32      2.65 o
  -8   2   3      876.51      969.95     22.46 o
  -7   2   3     1084.84     1133.58     16.71 o
  -6   2   3      185.42      178.31      6.97 o
  -5   2   3     1055.62      976.10     17.40 o
  -4   2   3      680.71      801.30     19.73 o
  -3   2   3     7772.19     7582.35     35.82 o
  -2   2   3     3386.79     3268.06     18.84 o
  -1   2   3     2778.67     2784.04     21.53 o
   0   2   3     5254.43     4748.71     17.51 o
   1   2   3     7882.54     7208.85     20.66 o
   2   2   3     2832.97     2792.49     40.93 o
   3   2   3      985.63      986.76     13.23 o
   4   2   3       61.60       93.75     14.32 o
   5   2   3      281.17      295.09      8.48 o
   6   2   3       15.46       20.25      3.42 o
   7   2   3       12.25       15.86      2.49 o
   8   2   3       51.10       62.37      8.41 o
   9   2   3      123.64      125.21      7.65 o
  10   2   3       89.52       78.53      6.90 o
 -10   3   3     1077.36     1056.91     15.01 o
  -9   3   3      840.35      866.55     27.91 o
  -8   3   3       46.83       64.60      9.42 o
  -7   3   3      824.27      824.48     30.75 o
  -6   3   3      492.56      524.89     15.29 o
  -5   3   3      612.89      632.15     21.50 o
  -4   3   3        8.85        5.73      3.07 o
  -3   3   3     1669.71     1588.67     21.90 o
  -2   3   3     3826.72     3869.63     22.60 o
  -1   3   3     5077.27     4520.73     91.34 o
   0   3   3       27.64       28.79      2.50 o
   1   3   3     2850.31     2864.97     17.90 o
   2   3   3     4972.53     5089.15     20.03 o
   3   3   3      943.99      941.07     17.67 o
   4   3   3     5453.92     5795.82     51.79 o
   5   3   3      134.04      135.11      9.23 o
   6   3   3      314.21      309.01     11.32 o
   7   3   3      246.67      289.96     17.90 o
   8   3   3        1.70        3.60      3.89 o
   9   3   3       99.99       98.42     10.01 o
  10   3   3      356.74      333.77     12.88 o
  -9   4   3      154.74      172.15     11.66 o
  -8   4   3       44.64       47.00      7.56 o
  -7   4   3       98.31       80.16     10.11 o
  -6   4   3       19.88       18.79      5.02 o
  -5   4   3     1360.07     1394.79     23.44 o
  -4   4   3      244.44      250.06     12.96 o
  -3   4   3      111.69      143.97      5.39 o
  -2   4   3      189.04      199.87      7.36 o
  -1   4   3       64.93       55.31      3.23 o
   0   4   3       70.39       67.99      9.64 o
   1   4   3      563.13      633.35      6.85 o
   2   4   3     3589.38     3651.74     43.00 o
   3   4   3     3071.78     3262.38     33.80 o
   4   4   3     3041.75     3233.44     39.42 o
   5   4   3       91.21      122.22      5.56 o
   6   4   3       50.98       47.79      7.61 o
   7   4   3        1.28       -0.81      3.52 o
   8   4   3     1096.74     1129.72     33.40 o
   9   4   3        4.86        6.30      3.45 o
  10   4   3      945.15      936.06     17.52 o
  -9   5   3      366.38      364.14     10.05 o
  -8   5   3      143.35      142.24     11.16 o
  -7   5   3      378.70      408.11     20.30 o
  -6   5   3     1043.60     1108.45     47.38 o
  -5   5   3      123.46      130.53      7.44 o
  -4   5   3      256.67      249.13     13.53 o
  -3   5   3     1258.82     1283.51     21.04 o
  -2   5   3       25.78       42.92      3.26 o
  -1   5   3        8.09       24.11      2.68 o
   0   5   3      448.23      446.04     15.19 o
   1   5   3     1843.82     1844.97     30.96 o
   2   5   3      282.27      303.46     12.81 o
   3   5   3      227.95      253.00     12.20 o
   4   5   3     4891.75     5010.38     41.09 o
   5   5   3       32.05       30.49      3.03 o
   6   5   3      622.07      549.03     23.65 o
   7   5   3       18.64       13.14      4.63 o
   8   5   3      329.23      368.84     19.35 o
   9   5   3        1.68       -1.38      2.45 o
  -9   6   3       68.38       72.08      5.67 o
  -8   6   3      568.50      566.33     25.50 o
  -7   6   3     1638.11     1711.77     40.80 o
  -6   6   3        0.71        6.20      3.78 o
  -5   6   3      411.09      439.63     19.98 o
  -4   6   3      653.71      642.80     24.53 o
  -3   6   3      950.56     1013.49     15.47 o
  -2   6   3      445.35      397.53     10.56 o
  -1   6   3      983.52     1041.70     23.98 o
   0   6   3      146.14      173.33     10.83 o
   1   6   3      177.82      183.44     11.13 o
   2   6   3      310.12      303.57     14.35 o
   3   6   3        2.56        4.06      1.66 o
   4   6   3     1246.33     1258.02     31.91 o
   5   6   3      501.63      488.91     16.59 o
   6   6   3        1.07        2.70      3.28 o
   7   6   3      378.80      432.57     19.79 o
   8   6   3       66.90       69.79      4.85 o
   9   6   3      111.09      108.93      6.30 o
  -8   7   3       64.46       68.84      6.25 o
  -7   7   3      205.80      194.49     12.67 o
  -6   7   3       47.07       48.22      5.01 o
  -5   7   3      550.30      577.81     16.79 o
  -4   7   3     1489.14     1467.03     26.54 o
  -3   7   3       24.39       22.25      2.48 o
  -2   7   3      134.80      155.16      6.83 o
  -1   7   3       16.77       16.88      2.22 o
   0   7   3       11.72       11.89      1.90 o
   1   7   3        6.94        7.31      2.15 o
   2   7   3     1244.48     1226.83     13.81 o
   3   7   3        9.45        8.74      2.79 o
   4   7   3        0.54        3.54      3.60 o
   5   7   3       23.08       20.45      5.74 o
   6   7   3      230.67      242.83     15.80 o
   7   7   3      977.27      983.30     37.14 o
   8   7   3       25.09       22.45      3.48 o
  -7   8   3       61.30       59.50      5.63 o
  -6   8   3      333.70      347.13     11.59 o
  -5   8   3      151.67      127.46      7.52 o
  -4   8   3       24.73       24.13      3.60 o
  -3   8   3      203.62      203.62      8.13 o
  -2   8   3     1326.56     1303.43     20.51 o
  -1   8   3      382.34      345.43      9.23 o
   0   8   3      662.05      600.31     12.14 o
   1   8   3       52.27       62.89      4.15 o
   2   8   3     1035.01      999.86     17.29 o
   3   8   3      196.07      196.10      7.72 o
   4   8   3      132.74      127.19      7.61 o
   5   8   3      557.33      555.46     23.77 o
   6   8   3        1.83        4.09      3.49 o
   7   8   3      604.70      606.03     17.86 o
  -6   9   3       37.52       35.59      4.33 o
  -5   9   3        2.05        1.60      2.84 o
  -4   9   3       43.41       34.26      6.43 o
  -3   9   3      246.42      242.81     10.39 o
  -2   9   3        0.84       -1.23      2.27 o
  -1   9   3      252.91      238.29      7.68 o
   0   9   3        1.99        2.32      1.77 o
   1   9   3      420.15      442.82     11.75 o
   2   9   3       22.71       26.79      3.19 o
   3   9   3      839.25      830.82     19.17 o
   4   9   3       14.97        9.97      5.14 o
   5   9   3        9.18       13.33      4.45 o
   6   9   3      356.37      360.01     14.20 o
  -5  10   3       51.87       66.24      5.38 o
  -4  10   3        0.11       -0.85      2.48 o
  -3  10   3      436.88      412.62     11.50 o
  -2  10   3      191.85      185.18      8.72 o
  -1  10   3      214.49      213.04      7.79 o
   0  10   3      418.77      419.40     10.56 o
   1  10   3      931.56      899.64     15.46 o
   2  10   3      763.72      751.55     13.08 o
   3  10   3      381.24      355.47     17.15 o
   4  10   3      244.36      238.67     12.82 o
   5  10   3      340.56      324.79     12.56 o
  -2  11   3      506.79      487.50     13.74 o
  -1  11   3      431.64      447.10     14.71 o
   0  11   3       62.01       56.53      5.92 o
   1  11   3      363.50      385.35     13.93 o
   2  11   3      567.05      530.53     16.53 o
   3  11   3       17.77       19.41      3.38 o
 -10   0   4       77.27       65.40      6.40 o
  -8   0   4      130.09      135.58     12.72 o
  -6   0   4      175.63      177.49     17.36 o
  -4   0   4      420.11      426.43     14.27 o
   0   0   4      115.45      134.50      4.17 o
   2   0   4        8.45        9.52      1.33 o
   4   0   4     1301.54     1146.91     22.66 o
   6   0   4      253.96      276.89      9.96 o
   8   0   4     2228.93     2369.36     45.24 o
  10   0   4     2040.94     1844.55     28.72 o
 -10   1   4      194.05      163.73      6.63 o
  -9   1   4      999.07     1017.03     33.40 o
  -8   1   4      441.17      439.21     15.63 o
  -7   1   4       25.47       26.83      2.76 o
  -6   1   4      115.56      114.97      4.94 o
  -5   1   4      394.50      392.96     11.10 o
  -4   1   4     1725.16     1806.33     20.80 o
  -3   1   4     4430.77     4517.63     27.65 o
  -2   1   4       51.37       62.47      1.67 o
  -1   1   4    23487.30    18842.98   1045.34 o
   0   1   4     7139.53     6243.57     37.83 o
   1   1   4      206.22      231.46      5.38 o
   2   1   4     3813.60     3678.74     43.29 o
   3   1   4      796.91      848.89     11.24 o
   4   1   4      179.64      182.27      6.15 o
   5   1   4       52.14       66.18      4.40 o
   6   1   4      723.26      678.74     11.04 o
   7   1   4      449.08      461.36     17.01 o
   8   1   4      813.71      836.11     20.91 o
   9   1   4       38.88       39.77      3.53 o
  10   1   4       11.26        9.30      3.04 o
 -10   2   4      203.46      201.92      6.65 o
  -9   2   4      324.27      300.71     12.07 o
  -8   2   4     1303.01     1359.43     26.47 o
  -7   2   4       11.48        9.01      2.46 o
  -6   2   4      439.48      480.48     11.62 o
  -5   2   4        7.42        3.45      1.76 o
  -4   2   4      251.93      296.04     27.33 o
  -3   2   4    12580.53    12022.92     37.64 o
  -2   2   4     2492.64     2262.03     20.59 o
  -1   2   4       47.74       38.34      1.31 o
   0   2   4      247.25      267.24      4.12 o
   1   2   4     6581.81     6173.57     16.39 o
   2   2   4      720.99      684.84      8.14 o
   3   2   4       64.31       43.29      8.69 o
   4   2   4      820.35      819.01     17.63 o
   5   2   4      137.45      149.18      6.10 o
   6   2   4      316.44      338.18      9.57 o
   7   2   4       75.54       81.96      9.75 o
   8   2   4      139.90      177.18     13.77 o
   9   2   4       13.41       16.73      3.72 o
  10   2   4       31.04       29.70      4.37 o
 -10   3   4       63.44       69.07      3.86 o
  -9   3   4      282.45      319.44     16.85 o
  -8   3   4        0.47        2.54      4.18 o
  -7   3   4      887.06      944.54     32.98 o
  -6   3   4     1371.36     1449.03     28.27 o
  -5   3   4      762.92      811.41     25.11 o
  -4   3   4     4029.59     3926.38     49.04 o
  -3   3   4     1859.02     1986.79     16.52 o
  -2   3   4       82.36      113.78      3.89 o
  -1   3   4     1584.51     1632.87     14.01 o
   0   3   4       92.78       98.48      3.07 o
   1   3   4     2245.87     2333.79     21.15 o
   2   3   4     9802.63     9611.29     77.48 o
   3   3   4     4732.39     5118.96     45.90 o
   4   3   4     1121.14     1169.42     22.89 o
   5   3   4     1094.62     1089.80     25.27 o
   6   3   4       19.04       22.20      3.78 o
   7   3   4       26.91       32.10      6.71 o
   8   3   4      116.78      118.14     11.50 o
   9   3   4      670.11      661.93     24.39 o
  10   3   4       48.06       39.79      4.69 o
  -9   4   4      216.31      216.12     10.49 o
  -8   4   4       25.61       28.46      5.94 o
  -7   4   4      142.45      164.29     13.63 o
  -6   4   4     1719.95     1756.26     28.67 o
  -5   4   4      393.49      406.23     18.50 o
  -4   4   4      142.81      160.39     10.61 o
  -3   4   4       67.22       64.44      6.46 o
  -2   4   4       29.21       48.25      3.04 o
  -1   4   4     3401.57     3361.22     24.05 o
   0   4   4       26.21       18.65      1.48 o
   1   4   4      469.23      473.21      8.62 o
   2   4   4     2486.61     2751.77     35.30 o
   3   4   4     2061.10     2258.90     27.00 o
   4   4   4     2857.81     2999.80     36.53 o
   5   4   4     4828.76     4787.40     51.42 o
   6   4   4        8.78       10.74      2.89 o
   7   4   4      192.72      211.94     15.40 o
   8   4   4      147.98      148.65     12.37 o
   9   4   4        1.46       -3.18      3.18 o
  -9   5   4        5.17        5.67      2.48 o
  -8   5   4      159.51      175.08      8.86 o
  -7   5   4      520.90      561.07     23.21 o
  -6   5   4       19.65       20.51      4.88 o
  -5   5   4      111.81      106.74      6.78 o
  -4   5   4       20.60       17.15      4.56 o
  -3   5   4      108.18      102.23      8.37 o
  -2   5   4     2499.93     2583.70     24.49 o
  -1   5   4      448.49      547.37     17.33 o
   0   5   4        0.52        1.69      2.12 o
   1   5   4      609.13      579.51     17.68 o
   2   5   4       81.86      106.82      5.07 o
   3   5   4     5897.75     5921.01     88.49 o
   4   5   4      691.08      677.59     12.52 o
   5   5   4       47.49       35.83      3.45 o
   6   5   4      360.55      392.85     20.15 o
   7   5   4      497.60      487.32     22.20 o
   8   5   4        3.55        2.22      2.76 o
   9   5   4      554.95      572.80     18.01 o
  -9   6   4      462.11      484.60     13.55 o
  -8   6   4      928.42      953.20     26.56 o
  -7   6   4       31.97       43.84      7.39 o
  -6   6   4      406.05      457.01     14.45 o
  -5   6   4     1559.90     1636.98     37.89 o
  -4   6   4        0.94        4.18      1.62 o
  -3   6   4     1079.47     1076.42     31.11 o
  -2   6   4      190.01      160.90     10.39 o
  -1   6   4      192.66      197.56      8.09 o
   0   6   4     1076.99     1119.80     27.51 o
   1   6   4      257.46      247.29     13.08 o
   2   6   4      163.04      199.87     11.99 o
   3   6   4     1808.87     1770.59     30.23 o
   4   6   4       11.40       15.75      5.17 o
   5   6   4     1419.08     1385.54     24.85 o
   6   6   4      131.99      140.19     11.50 o
   7   6   4       26.38       13.52      4.68 o
   8   6   4      163.30      166.34      7.23 o
  -8   7   4       34.34       34.15      2.95 o
  -7   7   4      407.23      415.12     18.11 o
  -6   7   4      602.02      625.94     26.18 o
  -5   7   4       97.62      108.40      7.47 o
  -4   7   4       23.07       25.60      3.05 o
  -3   7   4     1822.91     1783.43     19.87 o
  -2   7   4      402.32      399.02      8.15 o
  -1   7   4     1926.52     1925.37     23.60 o
   0   7   4       14.96       15.13      2.59 o
   1   7   4     2512.84     2475.99     23.01 o
   2   7   4     1643.80     1677.44     21.57 o
   3   7   4      384.54      384.44      9.09 o
   4   7   4       23.09       29.96      4.25 o
   5   7   4       33.22       41.58      5.15 o
   6   7   4       98.70       91.91     10.27 o
   7   7   4      147.89      153.44      7.31 o
   8   7   4       77.23       73.87      4.94 o
  -7   8   4       86.06       86.00      6.69 o
  -6   8   4        7.18        1.69      1.45 o
  -5   8   4      235.86      243.10      8.06 o
  -4   8   4        0.59        3.31      1.91 o
  -3   8   4      500.18      519.34     12.61 o
  -2   8   4       13.00       13.19      2.79 o
  -1   8   4        0.12        2.47      1.71 o
   0   8   4      135.58      123.39      5.67 o
   1   8   4       27.51       27.52      3.02 o
   2   8   4       35.60       39.22      3.09 o
   3   8   4        3.97        0.93      1.57 o
   4   8   4      137.73      146.07      6.46 o
   5   8   4       24.52       24.77      6.47 o
   6   8   4       50.46       42.19      6.46 o
   7   8   4       78.53       74.77      6.50 o
  -6   9   4       10.47        5.30      1.98 o
  -5   9   4        8.40        7.11      3.11 o
  -4   9   4       55.02       52.88      4.59 o
  -3   9   4        3.91        1.23      2.78 o
  -2   9   4       94.09       89.02      5.62 o
  -1   9   4        0.18        2.82      1.57 o
   0   9   4      810.37      783.15     13.85 o
   1   9   4      115.51      118.28      6.25 o
   2   9   4      135.68      138.34      6.42 o
   3   9   4      106.95      110.53      7.18 o
   4   9   4      649.62      641.90     24.67 o
   5   9   4        1.02        1.86      3.27 o
   6   9   4      775.20      798.46     20.78 o
  -5  10   4      192.73      173.93      8.06 o
  -4  10   4        0.17       -1.03      2.23 o
  -3  10   4      236.49      226.13      8.63 o
  -2  10   4        6.22        6.56      2.60 o
  -1  10   4       19.99       20.14      3.57 o
   0  10   4       40.13       44.46      3.73 o
   1  10   4       92.85      100.74      5.22 o
   2  10   4      114.65      127.13      7.09 o
   3  10   4       63.98       78.73      5.23 o
   4  10   4      266.60      246.79     12.88 o
   5  10   4      146.98      153.61      8.63 o
  -2  11   4      202.31      183.55      8.53 o
  -1  11   4      192.94      195.44      9.80 o
   0  11   4     1467.75     1447.54     26.94 o
   1  11   4      141.44      134.22      8.24 o
   2  11   4      229.38      207.73      9.96 o
   3  11   4      289.84      283.09     10.64 o
  -9   0   5      569.11      559.58     22.95 o
  -7   0   5     2455.61     2454.90     34.42 o
  -5   0   5      395.57      363.08     15.34 o
  -3   0   5        4.93        9.77      2.40 o
  -1   0   5       52.88       87.69      1.66 o
   1   0   5       17.65       21.54      2.28 o
   3   0   5      732.71      822.56     11.75 o
   5   0   5       17.53       34.37      5.08 o
   7   0   5     3240.56     3256.62    158.82 o
   9   0   5     2192.02     2237.35     68.61 o
 -10   1   5      429.55      391.39      9.98 o
  -9   1   5      658.22      643.71     17.10 o
  -8   1   5        8.67       10.26      3.37 o
  -7   1   5        2.71        2.52      1.88 o
  -6   1   5      322.23      330.18      8.39 o
  -5   1   5      103.36       83.78      5.32 o
  -4   1   5     2052.21     2054.91     22.47 o
  -3   1   5      830.64      811.04     12.17 o
  -2   1   5    16697.30    14890.31     42.63 o
  -1   1   5      426.16      392.73      3.70 o
   0   1   5       93.15       87.54      2.78 o
   1   1   5      879.50      855.02     14.35 o
   2   1   5     2894.24     2820.76     16.45 o
   3   1   5       94.18      140.64      4.02 o
   4   1   5       58.81       36.09      2.46 o
   5   1   5     1860.02     1892.46     21.93 o
   6   1   5      232.92      249.91      6.78 o
   7   1   5        2.30       -1.12      1.74 o
   8   1   5       32.45       28.47      4.11 o
   9   1   5      158.23      156.20      6.49 o
  10   1   5      197.83      166.97      9.15 o
 -10   2   5      165.58      175.68      9.91 o
  -9   2   5        2.77        3.53      2.40 o
  -8   2   5       20.43       21.39      4.24 o
  -7   2   5      526.51      551.53     13.07 o
  -6   2   5     3590.97     3564.27     47.24 o
  -5   2   5      931.90      995.87     17.85 o
  -4   2   5      957.51     1080.64     22.08 o
  -3   2   5     1654.23     1537.44     16.59 o
  -2   2   5     1346.47     1317.20     27.08 o
  -1   2   5     4473.17     4087.46     14.17 o
   0   2   5     1881.20     1817.46     12.61 o
   1   2   5    10959.46    10120.16     32.43 o
   2   2   5     2359.40     2287.38     13.50 o
   3   2   5     9843.57     9951.68     88.24 o
   4   2   5      100.40      106.35      5.98 o
   5   2   5      938.93     1048.29     13.89 o
   6   2   5     1738.53     1814.46     26.51 o
   7   2   5      202.47      219.28     15.46 o
   8   2   5       51.44       56.01      7.98 o
   9   2   5      660.38      662.91     16.68 o
  10   2   5       23.75       21.35      3.95 o
 -10   3   5        6.39        8.28      2.38 o
  -9   3   5        3.92        4.63      3.38 o
  -8   3   5      383.88      398.02     21.06 o
  -7   3   5     1160.52     1156.51     36.07 o
  -6   3   5     1240.08     1283.70     24.54 o
  -5   3   5      348.80      349.99     16.92 o
  -4   3   5      238.55      231.20      7.59 o
  -3   3   5      396.79      475.02     16.06 o
  -2   3   5     4801.92     4724.61     31.51 o
  -1   3   5     3739.91     3514.17     69.77 o
   0   3   5      240.20      240.64      6.59 o
   1   3   5     1801.00     1739.65     21.98 o
   2   3   5       84.35      108.60      2.92 o
   3   3   5     1172.20     1202.08     12.92 o
   4   3   5     2615.61     2868.74     35.32 o
   5   3   5       24.92       32.64      3.53 o
   6   3   5      663.06      708.69     13.96 o
   7   3   5     2642.99     2730.44     54.49 o
   8   3   5        3.77        1.05      3.51 o
   9   3   5        5.87        6.24      2.59 o
  10   3   5      179.02      153.08      8.29 o
  -9   4   5       78.44       78.63      5.31 o
  -8   4   5      134.18      128.70     11.48 o
  -7   4   5      586.72      632.46     26.08 o
  -6   4   5      686.24      722.37     18.64 o
  -5   4   5       13.35       12.53      2.86 o
  -4   4   5       12.44       16.27      4.17 o
  -3   4   5        5.10       16.93      3.73 o
  -2   4   5       21.19       30.60      2.44 o
  -1   4   5       77.46       81.51      6.02 o
   0   4   5      470.06      449.29      7.17 o
   1   4   5     3244.64     3482.51     67.65 o
   2   4   5      453.78      464.35     13.33 o
   3   4   5      158.39      217.24     10.71 o
   4   4   5      560.88      568.53     19.27 o
   5   4   5       15.25       24.54      2.86 o
   6   4   5      871.09      930.68     20.95 o
   7   4   5      184.32      191.68     14.78 o
   8   4   5      154.17      159.47     12.74 o
   9   4   5      149.16      150.46      6.62 o
  -9   5   5       40.41       39.96      3.33 o
  -8   5   5     1262.28     1289.65     22.82 o
  -7   5   5      263.47      276.82     16.23 o
  -6   5   5      216.24      196.59     13.64 o
  -5   5   5       15.58       13.47      4.20 o
  -4   5   5        0.17        5.12      3.01 o
  -3   5   5      113.23      110.26      8.93 o
  -2   5   5      845.60      846.90     22.89 o
  -1   5   5      418.39      476.12     16.26 o
   0   5   5      818.38      890.68     22.09 o
   1   5   5      233.79      232.00     11.41 o
   2   5   5      131.57      106.49      5.18 o
   3   5   5     4915.82     5037.33     38.43 o
   4   5   5        0.31        4.68      1.55 o
   5   5   5      115.50      118.47      5.07 o
   6   5   5      196.82      223.61     15.41 o
   7   5   5        3.49        7.91      4.08 o
   8   5   5      318.67      317.99     16.35 o
   9   5   5      661.35      647.21     18.73 o
  -9   6   5      255.22      281.61     10.00 o
  -8   6   5      119.39      119.60      9.54 o
  -7   6   5      120.02      123.80     11.34 o
  -6   6   5      108.75      119.04     11.68 o
  -5   6   5      300.50      320.47     12.34 o
  -4   6   5      175.37      177.77      6.28 o
  -3   6   5     1143.06     1164.59     17.76 o
  -2   6   5       79.37       76.89      7.60 o
  -1   6   5      240.98      219.76     10.73 o
   0   6   5     1771.00     1809.94     35.34 o
   1   6   5        0.48        4.04      2.50 o
   2   6   5        3.36        7.91      3.37 o
   3   6   5     2458.55     2446.97     30.86 o
   4   6   5       29.45       28.37      3.75 o
   5   6   5     2827.17     2757.10     35.16 o
   6   6   5       95.10      107.09     10.15 o
   7   6   5       40.82       52.00      5.87 o
   8   6   5       27.03       30.54      3.42 o
  -8   7   5       86.49       84.09      5.37 o
  -7   7   5      703.48      728.99     23.61 o
  -6   7   5      359.61      388.68     12.46 o
  -5   7   5      321.48      336.67     12.61 o
  -4   7   5     1288.84     1323.69     20.22 o
  -3   7   5        8.52        6.99      1.77 o
  -2   7   5     3091.10     2953.51     35.66 o
  -1   7   5      817.06      915.10     23.22 o
   0   7   5        0.14        2.17      1.30 o
   1   7   5       49.49       50.91      2.79 o
   2   7   5      292.84      299.16      6.99 o
   3   7   5      491.14      530.20     10.75 o
   4   7   5       54.91       49.96      5.48 o
   5   7   5      676.94      715.74     19.08 o
   6   7   5     1248.17     1180.35     34.17 o
   7   7   5       41.30       42.24      3.96 o
   8   7   5       57.01       61.10      5.22 o
  -7   8   5        7.25        5.58      1.52 o
  -6   8   5      144.23      137.46      5.40 o
  -5   8   5      873.39      852.96     14.88 o
  -4   8   5      149.75      151.13      5.78 o
  -3   8   5       45.16       40.89      3.25 o
  -2   8   5      957.04      926.02     14.65 o
  -1   8   5       77.48       63.08      5.06 o
   0   8   5     4089.56     3966.46     35.73 o
   1   8   5     1170.37     1142.86     16.53 o
   2   8   5      686.10      705.92     12.20 o
   3   8   5      463.44      465.18     11.78 o
   4   8   5      238.48      233.69     10.73 o
   5   8   5      708.93      743.35     27.32 o
   6   8   5      189.83      210.99     13.36 o
   7   8   5      203.58      201.14     10.30 o
  -5   9   5       58.32       61.80      6.44 o
  -4   9   5       34.74       36.42      4.10 o
  -3   9   5      304.34      288.07     11.40 o
  -2   9   5        4.28        5.75      2.72 o
  -1   9   5        0.74        3.04      2.05 o
   0   9   5      937.65      960.57     15.18 o
   1   9   5      696.06      719.07     15.76 o
   2   9   5      268.53      293.69      8.97 o
   3   9   5        8.23        7.62      1.96 o
   4   9   5       37.81       34.56      6.52 o
   5   9   5      282.69      281.43     14.74 o
   6   9   5        0.54       -1.76      2.16 o
  -4  10   5       11.24       11.49      3.33 o
  -3  10   5      383.25      361.38     10.73 o
  -2  10   5      177.78      177.80      8.44 o
  -1  10   5      216.43      200.69     12.59 o
   0  10   5     1256.16     1204.41     21.27 o
   1  10   5      166.52      170.78     11.00 o
   2  10   5        5.52        2.77      2.08 o
   3  10   5      121.79      125.14      6.20 o
   4  10   5       60.61       58.73      6.45 o
   5  10   5      108.33      103.59      6.92 o
  -2  11   5      323.51      319.65     11.04 o
  -1  11   5      701.08      752.23     18.69 o
   0  11   5      386.66      370.12     13.51 o
   1  11   5      824.91      813.69     19.22 o
   2  11   5        3.81        2.60      2.00 o
   3  11   5        4.42        2.00      1.72 o
 -10   0   6     1190.11     1142.51     24.51 o
  -8   0   6     1501.06     1616.75     42.37 o
  -6   0   6      276.52      283.14     11.10 o
  -4   0   6     3666.68     3912.09     44.42 o
  -2   0   6    17319.72    14965.25     63.97 o
   0   0   6      279.52      286.47      7.57 o
   2   0   6      217.68      228.78      8.07 o
   4   0   6     2038.61     2012.23     30.78 o
   6   0   6      200.02      214.61      9.13 o
   8   0   6       16.58       16.25      4.90 o
 -10   1   6      328.49      303.48      8.65 o
  -9   1   6       82.49       74.50      6.22 o
  -8   1   6      807.67      837.76     21.42 o
  -7   1   6      873.75      849.87     16.94 o
  -6   1   6      926.11      880.97     14.86 o
  -5   1   6      261.91      314.39     10.21 o
  -4   1   6      149.57      140.64      6.06 o
  -3   1   6       58.56       52.09      3.32 o
  -2   1   6      437.34      424.75      7.57 o
  -1   1   6     3137.82     2991.54     16.05 o
   0   1   6      258.97      271.47      5.26 o
   1   1   6     6203.90     5841.57     29.21 o
   2   1   6     2802.60     2794.93     21.43 o
   3   1   6      911.59      873.60     12.66 o
   4   1   6       12.11        6.72      1.41 o
   5   1   6       60.52       70.20      3.86 o
   6   1   6      484.71      467.82      9.36 o
   7   1   6      646.25      663.92     17.30 o
   8   1   6      463.42      459.30     21.44 o
   9   1   6     1829.34     1840.50     27.82 o
  10   1   6      326.74      274.44     11.14 o
 -10   2   6       27.12       20.92      3.77 o
  -9   2   6      102.92       88.70      6.15 o
  -8   2   6       81.34       90.32      7.15 o
  -7   2   6       16.28       18.71      5.14 o
  -6   2   6     2848.40     2782.37     27.20 o
  -5   2   6     3813.51     3840.78     80.74 o
  -4   2   6        7.21        5.38      4.19 o
  -3   2   6      826.01      858.34     18.50 o
  -2   2   6       54.16       67.88      2.39 o
  -1   2   6     9729.30     8906.43     93.58 o
   0   2   6      597.61      617.22     13.32 o
   1   2   6     2322.22     2401.37     37.62 o
   2   2   6     3944.91     4112.20     21.20 o
   3   2   6      648.54      590.88      8.25 o
   4   2   6      722.91      855.92     11.39 o
   5   2   6       10.71        6.25      1.39 o
   6   2   6     1268.05     1354.00     24.28 o
   7   2   6      316.28      308.06     18.31 o
   8   2   6        1.32        2.48      3.73 o
   9   2   6       15.43       23.21      3.69 o
  10   2   6       46.16       43.59      4.87 o
 -10   3   6      130.67      135.77      7.61 o
  -9   3   6       12.54       14.98      2.93 o
  -8   3   6        0.46        2.33      3.92 o
  -7   3   6      897.99      907.59     22.50 o
  -6   3   6        0.29       -0.26      2.36 o
  -5   3   6      201.92      213.63     13.60 o
  -4   3   6     3637.49     3537.35     29.24 o
  -3   3   6     1017.05     1098.47     29.59 o
  -2   3   6     1330.46     1178.96     19.45 o
  -1   3   6      302.49      279.15      5.26 o
   0   3   6      200.28      206.35      4.21 o
   1   3   6     1204.28     1421.64     13.44 o
   2   3   6     2657.95     2834.50     21.15 o
   3   3   6      198.13      228.80      8.66 o
   4   3   6      861.58      879.79     14.79 o
   5   3   6       18.68        7.16      1.78 o
   6   3   6        2.93        4.15      2.09 o
   7   3   6       63.40       65.15      9.20 o
   8   3   6      152.05      168.65     13.42 o
   9   3   6       38.26       35.29      4.18 o
  10   3   6        4.26        2.90      1.91 o
  -9   4   6       62.24       65.48      4.81 o
  -8   4   6        0.92       -0.46      3.36 o
  -7   4   6     1752.84     1844.77     43.96 o
  -6   4   6     1304.71     1322.29     38.98 o
  -5   4   6      146.12      181.76     11.38 o
  -4   4   6     1723.50     1678.91     35.60 o
  -3   4   6       91.30       64.99      6.93 o
  -2   4   6     4156.74     4247.04     32.57 o
  -1   4   6      957.82     1000.03     20.86 o
   0   4   6       27.44       25.75      3.94 o
   1   4   6      516.21      562.20      7.68 o
   2   4   6        8.54       19.19      3.07 o
   3   4   6      353.37      446.85     15.27 o
   4   4   6      102.43      112.49      9.00 o
   5   4   6       66.56       67.32      4.52 o
   6   4   6      483.72      500.62     15.48 o
   7   4   6      890.07      917.41     31.54 o
   8   4   6       48.93       44.84      7.26 o
   9   4   6       31.30       32.22      4.20 o
  -9   5   6      192.26      192.35      6.54 o
  -8   5   6        7.34        9.76      2.66 o
  -7   5   6       33.74       39.96      4.80 o
  -6   5   6      790.61      761.26     26.05 o
  -5   5   6      739.08      821.21     27.70 o
  -4   5   6      357.46      373.15     17.66 o
  -3   5   6       25.00       37.70      5.81 o
  -2   5   6     1142.02     1221.89     28.56 o
  -1   5   6       31.94       48.35      5.52 o
   0   5   6      605.96      644.77     19.18 o
   1   5   6        9.55       12.22      3.43 o
   2   5   6      567.62      619.35     21.07 o
   3   5   6       83.27       95.97      5.54 o
   4   5   6        8.29        9.92      2.46 o
   5   5   6      719.86      697.08     15.90 o
   6   5   6      158.90      156.69     12.27 o
   7   5   6       64.29       65.61      8.47 o
   8   5   6      322.36      332.72     16.46 o
   9   5   6      700.35      638.94     34.03 o
  -9   6   6       22.74       17.12      2.62 o
  -8   6   6      221.52      224.53     12.61 o
  -7   6   6     1263.19     1338.22     35.63 o
  -6   6   6      328.88      330.76     19.04 o
  -5   6   6       51.04       54.21      5.32 o
  -4   6   6        8.28        8.97      1.73 o
  -3   6   6     2809.20     2748.31     24.07 o
  -2   6   6      438.39      483.02     11.11 o
  -1   6   6       23.45       40.63      5.74 o
   0   6   6     1577.07     1717.66     34.98 o
   1   6   6      679.81      738.99     23.22 o
   2   6   6      427.44      403.15     12.39 o
   3   6   6      174.11      177.39      8.63 o
   4   6   6     1850.39     1822.26     27.90 o
   5   6   6     2883.96     2727.78     35.29 o
   6   6   6      773.58      735.79     25.56 o
   7   6   6       93.78      100.40      6.85 o
   8   6   6       48.99       50.91      4.14 o
  -8   7   6        5.55        4.12      1.55 o
  -7   7   6      369.62      355.59     16.43 o
  -6   7   6      641.71      688.95     25.31 o
  -5   7   6      581.30      615.00     23.56 o
  -4   7   6       11.22       10.23      2.99 o
  -3   7   6      407.20      394.29      9.75 o
  -2   7   6      934.93      948.21     13.01 o
  -1   7   6     2141.23     2188.29     25.64 o
   0   7   6       23.43       29.01      2.28 o
   1   7   6     4271.90     4267.77     45.94 o
   2   7   6       17.50       16.60      2.18 o
   3   7   6       17.63       17.09      2.18 o
   4   7   6     1792.41     1742.09     43.66 o
   5   7   6     1063.94     1073.94     23.39 o
   6   7   6      112.51      124.07     11.38 o
   7   7   6     1015.01     1043.77     27.63 o
   8   7   6       41.08       35.14      3.97 o
  -7   8   6       30.02       22.70      3.21 o
  -6   8   6      390.40      400.76     11.36 o
  -5   8   6      383.67      388.00     10.09 o
  -4   8   6      111.47      123.86      5.27 o
  -3   8   6     1151.61     1129.58     18.86 o
  -2   8   6       78.90       66.26      5.15 o
  -1   8   6     1980.70     1946.47     21.35 o
   0   8   6       43.23       40.80      3.50 o
   1   8   6       74.70       71.91      4.11 o
   2   8   6       21.81       26.31      2.60 o
   3   8   6     1602.59     1610.84     25.79 o
   4   8   6        0.61        0.30      3.02 o
   5   8   6      533.94      535.04     23.15 o
   6   8   6     1218.24     1159.77     30.14 o
   7   8   6      182.50      192.60      9.82 o
  -5   9   6      188.12      171.58      9.86 o
  -4   9   6        0.62        2.31      4.28 o
  -3   9   6       11.51       12.17      3.10 o
  -2   9   6       29.09       30.86      4.53 o
  -1   9   6        9.09        7.61      3.46 o
   0   9   6       49.70       54.64      3.91 o
   1   9   6      278.79      288.04      9.18 o
   2   9   6        4.33        3.47      1.74 o
   3   9   6      322.15      321.63      8.97 o
   4   9   6      216.37      199.11     13.53 o
   5   9   6       21.25       20.94      4.73 o
   6   9   6      852.91      842.24     20.27 o
  -4  10   6      425.37      403.99     14.31 o
  -3  10   6      191.89      179.13      7.53 o
  -2  10   6        5.50        4.06      2.33 o
  -1  10   6       26.11       34.29      5.82 o
   0  10   6      188.05      181.92     12.17 o
   1  10   6        5.24        4.32      2.37 o
   2  10   6       21.36       18.70      2.95 o
   3  10   6       17.68       18.53      2.61 o
   4  10   6       61.62       68.73      6.67 o
   5  10   6      588.13      567.81     14.89 o
  -2  11   6      154.29      154.85      7.64 o
  -1  11   6      259.28      255.01     10.75 o
   0  11   6      190.04      209.66      9.96 o
   1  11   6       18.89       23.13      3.62 o
   2  11   6      379.62      317.22     10.35 o
  -9   0   7        0.51        1.89      3.03 o
  -7   0   7     2450.92     2480.43     52.40 o
  -5   0   7     1332.22     1175.55     28.06 o
  -3   0   7       34.73       29.87      3.82 o
  -1   0   7     5585.85     5039.53     34.85 o
   1   0   7      189.98      209.02      7.41 o
   3   0   7     1083.33     1185.64     21.78 o
   5   0   7        5.34        6.01      2.55 o
   7   0   7     1253.75     1298.07     34.87 o
   9   0   7      301.16      303.44     13.84 o
 -10   1   7       51.00       43.17      4.25 o
  -9   1   7     2144.39     2121.70     30.06 o
  -8   1   7        2.88       -3.09      3.22 o
  -7   1   7        7.69       10.10      4.27 o
  -6   1   7      724.31      728.51     14.22 o
  -5   1   7     1164.46     1126.08     19.40 o
  -4   1   7    10409.48     9812.62    171.08 o
  -3   1   7     3940.61     4079.27     28.42 o
  -2   1   7     1246.75     1233.39     17.41 o
  -1   1   7     1224.69     1181.29      7.37 o
   0   1   7      328.19      359.61      8.12 o
   1   1   7     1633.94     1579.53     14.48 o
   2   1   7      198.35      213.55      5.91 o
   3   1   7      602.55      612.74     11.07 o
   4   1   7      622.59      669.62     13.05 o
   5   1   7        5.01        5.85      1.75 o
   6   1   7      324.33      324.62      7.93 o
   7   1   7     1980.00     2068.56     30.78 o
   8   1   7      110.40      136.42     11.83 o
   9   1   7      242.92      248.42     17.76 o
  10   1   7      214.32      167.07      8.04 o
 -10   2   7        1.16        2.02      2.39 o
  -9   2   7       54.34       49.10      3.61 o
  -8   2   7      268.24      283.23     12.21 o
  -7   2   7      357.50      325.97     13.26 o
  -6   2   7      673.60      708.24     12.25 o
  -5   2   7      449.32      496.55     13.97 o
  -4   2   7       85.68       89.82      4.90 o
  -3   2   7       16.73       39.88      2.90 o
  -2   2   7       67.54       47.80      2.04 o
  -1   2   7     2012.16     1871.39     36.01 o
   0   2   7     3067.85     2895.18     18.90 o
   1   2   7      185.85      211.67      5.71 o
   2   2   7     5722.41     5620.21     30.46 o
   3   2   7        7.08       20.38      2.30 o
   4   2   7       14.75       13.12      1.63 o
   5   2   7      695.88      702.36     14.51 o
   6   2   7     1280.14     1324.02     24.31 o
   7   2   7      159.78      153.13     13.39 o
   8   2   7      268.48      318.73     18.11 o
   9   2   7      237.83      220.48     12.75 o
  10   2   7        0.72        0.78      1.74 o
 -10   3   7       48.11       62.80      4.94 o
  -9   3   7        9.68        4.37      3.34 o
  -8   3   7      225.35      234.62     10.38 o
  -7   3   7      417.22      419.33     20.35 o
  -6   3   7      210.10      191.86      7.83 o
  -5   3   7      313.05      235.91     14.35 o
  -4   3   7       42.80       61.81      7.03 o
  -3   3   7      676.80      713.12     20.88 o
  -2   3   7     2226.20     2387.54     31.03 o
  -1   3   7      105.57      148.12      4.18 o
   0   3   7      971.06      898.92      9.27 o
   1   3   7    14359.45    13851.50     90.05 o
   2   3   7      220.90      222.46      6.20 o
   3   3   7     2109.94     2301.37     24.65 o
   4   3   7        2.28       20.37      6.37 o
   5   3   7      176.73      168.91      6.66 o
   6   3   7      801.33      800.39     15.34 o
   7   3   7     1028.12     1041.34     34.18 o
   8   3   7       77.84       86.89      9.84 o
   9   3   7      328.27      345.41     15.48 o
  -9   4   7        0.10        1.26      2.36 o
  -8   4   7      857.38      896.28     19.89 o
  -7   4   7       23.10       21.28      5.84 o
  -6   4   7      116.91      115.17     11.05 o
  -5   4   7      206.76      226.66     10.03 o
  -4   4   7       37.38       57.03      7.25 o
  -3   4   7        9.04        6.38      3.15 o
  -2   4   7     1289.69     1275.27     18.24 o
  -1   4   7     4138.36     4235.52     43.36 o
   0   4   7     2331.13     2469.16     57.60 o
   1   4   7       42.63       52.48      2.55 o
   2   4   7       19.44       14.80      3.01 o
   3   4   7        3.10        4.27      2.17 o
   4   4   7       27.61       26.41      4.71 o
   5   4   7      395.36      372.51     11.60 o
   6   4   7      246.28      228.32     10.60 o
   7   4   7      120.58      124.06     11.96 o
   8   4   7        0.44        4.96      4.26 o
   9   4   7      460.35      474.43     11.43 o
  -9   5   7       41.39       48.22      3.23 o
  -8   5   7      296.09      323.05     10.86 o
  -7   5   7        1.76        4.97      2.66 o
  -6   5   7      892.05      901.35     20.80 o
  -5   5   7      185.71      222.86     10.60 o
  -4   5   7      511.54      565.24     15.76 o
  -3   5   7       56.34       46.44      6.54 o
  -2   5   7      315.41      305.57     14.94 o
  -1   5   7      208.50      209.43     11.12 o
   0   5   7     1420.30     1503.56     29.83 o
   1   5   7      405.88      388.02     15.57 o
   2   5   7      346.61      355.15     10.83 o
   3   5   7      593.82      610.84     13.98 o
   4   5   7        5.01        7.17      1.58 o
   5   5   7      567.84      598.97     11.34 o
   6   5   7        1.26        3.69      1.92 o
   7   5   7      279.23      266.96     16.38 o
   8   5   7      171.20      173.28     11.85 o
   9   5   7      277.91      258.03      7.08 o
  -8   6   7      122.61      137.72      9.61 o
  -7   6   7       17.35       13.45      4.89 o
  -6   6   7        5.54        8.53      4.79 o
  -5   6   7        8.06       25.72      6.20 o
  -4   6   7      112.03      106.97      5.09 o
  -3   6   7     1153.99     1116.21     17.75 o
  -2   6   7       75.56       88.67      3.83 o
  -1   6   7      536.08      508.42     19.46 o
   0   6   7     1658.44     1641.60     34.74 o
   1   6   7      321.42      318.97     15.58 o
   2   6   7     1545.86     1613.91     20.43 o
   3   6   7     1364.62     1403.47     24.42 o
   4   6   7       15.30       18.51      3.23 o
   5   6   7      132.15      125.33      7.89 o
   6   6   7      506.50      513.06     21.40 o
   7   6   7      479.09      493.65     15.76 o
   8   6   7      732.33      747.31     27.50 o
  -8   7   7        0.87       -0.49      1.28 o
  -7   7   7      138.37      159.81     10.87 o
  -6   7   7       84.12       71.27      8.62 o
  -5   7   7      164.86      180.80      9.05 o
  -4   7   7      610.17      604.34     13.88 o
  -3   7   7      315.74      322.28      8.85 o
  -2   7   7     1127.01     1052.90     19.48 o
  -1   7   7       11.32        3.80      1.87 o
   0   7   7     3389.50     3437.55     41.46 o
   1   7   7     1395.67     1360.01     16.49 o
   2   7   7     1238.98     1285.07     17.15 o
   3   7   7      811.51      793.96     15.39 o
   4   7   7     3718.31     3661.52     73.70 o
   5   7   7      131.74      141.39      8.73 o
   6   7   7     2061.54     2099.38     44.82 o
   7   7   7        1.06        2.01      2.99 o
   8   7   7       12.21       17.01      2.89 o
  -7   8   7      666.14      652.77     14.81 o
  -6   8   7      175.51      181.99      7.74 o
  -5   8   7      364.54      363.67      9.62 o
  -4   8   7        1.50        2.17      1.28 o
  -3   8   7      115.02      107.48      6.08 o
  -2   8   7        4.08        6.69      2.36 o
  -1   8   7       24.31       31.42      2.92 o
   0   8   7       18.24       29.62      3.62 o
   1   8   7      957.74      972.90     14.56 o
   2   8   7      570.06      582.89     13.44 o
   3   8   7      183.45      176.94      7.33 o
   4   8   7       19.69       19.63      3.55 o
   5   8   7       26.51       20.17      5.74 o
   6   8   7     1117.40     1089.86     28.56 o
   7   8   7      174.44      155.45      8.61 o
  -5   9   7      435.35      400.28     13.75 o
  -4   9   7      193.24      206.04      6.63 o
  -3   9   7      462.45      459.05     10.94 o
  -2   9   7      199.91      210.12      7.84 o
  -1   9   7     2479.27     2397.00     35.04 o
   0   9   7      125.38      117.32     11.22 o
   1   9   7      112.38      115.84     11.18 o
   2   9   7       47.46       45.27      3.65 o
   3   9   7       73.07       70.46      4.32 o
   4   9   7       38.51       46.91      7.02 o
   5   9   7      109.43      106.29      8.84 o
   6   9   7      441.29      466.96     14.53 o
  -4  10   7       64.92       56.64      4.32 o
  -3  10   7       35.68       30.24      4.64 o
  -2  10   7      557.87      559.60     19.42 o
  -1  10   7      119.78      113.11      9.41 o
   0  10   7       46.62       36.05      5.96 o
   1  10   7      845.81      815.33     16.50 o
   2  10   7      249.72      233.55      8.69 o
   3  10   7       17.83       20.87      3.01 o
   4  10   7       64.83       75.48      6.58 o
   5  10   7      171.61      165.44      7.53 o
  -2  11   7        6.32        8.67      2.27 o
  -1  11   7        6.56        9.17      2.73 o
   0  11   7      127.61      134.75      7.77 o
   1  11   7      488.03      467.00     13.44 o
 -10   0   8      637.36      602.67     16.73 o
  -8   0   8      394.66      387.48     20.76 o
  -6   0   8      320.41      304.15     12.02 o
  -4   0   8     7904.85     7800.52     65.86 o
  -2   0   8     6784.58     6561.77     66.33 o
   0   0   8     4191.34     3946.67     32.88 o
   2   0   8        5.35        8.30      2.18 o
   4   0   8      212.03      266.18     12.00 o
   6   0   8       57.38       63.20      6.56 o
   8   0   8      564.83      642.51     23.78 o
 -10   1   8      324.08      292.37     10.70 o
  -9   1   8      206.90      196.15      9.25 o
  -8   1   8      658.25      691.42     19.31 o
  -7   1   8      348.38      344.66     13.92 o
  -6   1   8      714.16      673.20     12.21 o
  -5   1   8      290.11      300.45     10.22 o
  -4   1   8     4579.31     4501.75     82.89 o
  -3   1   8     2041.54     2170.22     21.25 o
  -2   1   8       66.53       71.57      2.86 o
  -1   1   8      927.73      923.07      8.40 o
   0   1   8     1870.22     1771.33     15.72 o
   1   1   8      262.41      243.56      6.14 o
   2   1   8       69.63       73.46      4.24 o
   3   1   8     1271.29     1250.19     30.77 o
   4   1   8      255.14      264.44      9.07 o
   5   1   8       66.56       66.16      4.72 o
   6   1   8        5.44        7.49      1.70 o
   7   1   8      865.09      906.12     20.63 o
   8   1   8       20.46       22.60      3.80 o
   9   1   8        1.85        2.34      2.43 o
 -10   2   8      363.91      349.50     12.40 o
  -9   2   8       24.46       25.22      3.10 o
  -8   2   8       11.32       11.70      3.12 o
  -7   2   8      624.80      640.17     18.55 o
  -6   2   8      743.90      698.30     14.87 o
  -5   2   8      252.75      247.61      9.11 o
  -4   2   8     1591.42     1528.11     25.61 o
  -3   2   8     1761.91     1715.05     18.29 o
  -2   2   8       76.15       81.71      2.32 o
  -1   2   8      995.28      912.11     15.03 o
   0   2   8     7041.72     6732.66     31.07 o
   1   2   8        0.68        1.63      1.04 o
   2   2   8    17057.83    17073.04     72.80 o
   3   2   8       56.18       62.45      3.82 o
   4   2   8        4.70       12.63      2.13 o
   5   2   8      374.51      363.07      9.16 o
   6   2   8      320.93      313.58     12.17 o
   7   2   8     3644.48     3649.33     62.98 o
   8   2   8      650.11      686.67     26.23 o
   9   2   8       13.83       13.14      3.89 o
  -9   3   8      635.99      616.28     13.77 o
  -8   3   8       14.37       17.69      2.76 o
  -7   3   8      150.00      135.86      8.51 o
  -6   3   8        4.30        6.23      2.22 o
  -5   3   8     1627.09     1632.07     26.38 o
  -4   3   8     1935.89     1874.12     37.74 o
  -3   3   8      472.38      404.50     16.28 o
  -2   3   8     1388.45     1349.96     16.84 o
  -1   3   8     1664.36     1722.44     31.32 o
   0   3   8     2353.23     2369.94     15.99 o
   1   3   8     1374.32     1539.48     15.97 o
   2   3   8       28.52       22.00      6.04 o
   3   3   8      615.11      595.42     12.09 o
   4   3   8      733.28      734.26     21.93 o
   5   3   8      132.60      164.91      6.73 o
   6   3   8      773.14      814.18     15.61 o
   7   3   8        1.80        1.50      3.17 o
   8   3   8      245.33      268.32     16.49 o
   9   3   8        0.87        0.40      2.43 o
  -9   4   8        7.59        6.59      2.48 o
  -8   4   8       27.41       27.71      3.86 o
  -7   4   8      170.06      181.56      9.73 o
  -6   4   8      422.33      446.89     20.95 o
  -5   4   8     2063.78     2062.90     29.80 o
  -4   4   8     1718.01     1775.10     38.62 o
  -3   4   8      105.14      167.48     11.40 o
  -2   4   8       88.30       73.55      6.70 o
  -1   4   8       36.60       34.47      4.27 o
   0   4   8      116.55      137.83      4.87 o
   1   4   8      991.24     1034.11     11.57 o
   2   4   8     2558.26     2622.80     34.12 o
   3   4   8      170.85      189.58     10.63 o
   4   4   8      648.04      661.21     13.96 o
   5   4   8      206.33      240.24      8.42 o
   6   4   8       45.76       49.55      5.31 o
   7   4   8        8.82        8.14      4.41 o
   8   4   8       28.59       24.48      5.91 o
   9   4   8      319.75      300.66     13.92 o
  -9   5   8     1467.86     1542.13     24.38 o
  -8   5   8       11.18       12.68      3.52 o
  -7   5   8      678.57      705.11     41.51 o
  -6   5   8      504.57      475.09     22.68 o
  -5   5   8      243.57      257.61     11.44 o
  -4   5   8       53.92       69.00     25.97 o
  -3   5   8       98.43       74.80      5.75 o
  -2   5   8      327.56      278.57     14.81 o
  -1   5   8     1064.52     1050.58     25.06 o
   0   5   8        0.31        6.98      2.98 o
   1   5   8      168.50      217.76     11.92 o
   2   5   8      105.63      127.64      6.00 o
   3   5   8       13.61       14.47      2.25 o
   4   5   8      964.63      964.07     13.79 o
   5   5   8       70.24       62.15      3.80 o
   6   5   8      177.00      189.49     10.26 o
   7   5   8       38.71       51.42      7.60 o
   8   5   8       65.84       65.83      7.38 o
   9   5   8        0.15        3.11      1.88 o
  -8   6   8      332.08      371.38     14.88 o
  -7   6   8      113.88      134.94     11.26 o
  -6   6   8       28.14       28.59      6.28 o
  -5   6   8        6.92       13.17      6.15 o
  -4   6   8        0.20        1.65      2.84 o
  -3   6   8      610.17      662.29     13.94 o
  -2   6   8      281.17      298.47      7.94 o
  -1   6   8      126.83      120.98      4.90 o
   0   6   8      865.45      840.24     15.22 o
   1   6   8     1139.38     1151.28     23.36 o
   2   6   8     4767.65     4697.05     35.53 o
   3   6   8      562.99      584.16     24.33 o
   4   6   8      216.06      257.94     16.09 o
   5   6   8        4.07        6.38      2.44 o
   6   6   8       26.93       35.91      6.03 o
   7   6   8       72.09       87.71      8.40 o
   8   6   8      452.69      487.30     16.42 o
  -8   7   8      174.37      160.61      7.45 o
  -7   7   8        3.29        4.29      2.04 o
  -6   7   8      219.27      205.75     13.85 o
  -5   7   8      187.33      216.83      9.86 o
  -4   7   8       10.98        5.22      2.42 o
  -3   7   8       13.49       13.27      2.30 o
  -2   7   8     1203.04     1199.61     19.94 o
  -1   7   8        0.91        2.80      1.45 o
   0   7   8      132.27      136.44      5.08 o
   1   7   8       11.34       12.05      1.80 o
   2   7   8       76.81       83.10      4.48 o
   3   7   8       23.22       32.31      4.38 o
   4   7   8       40.69       29.37      5.41 o
   5   7   8       45.36       44.87      5.02 o
   6   7   8        6.37       15.39      5.11 o
   7   7   8      581.00      579.20     19.86 o
  -7   8   8      216.49      221.87      8.55 o
  -6   8   8       38.70       33.38      4.90 o
  -5   8   8       18.40       22.31      2.73 o
  -4   8   8      163.69      169.70      7.02 o
  -3   8   8      955.99      928.82     18.54 o
  -2   8   8      369.40      373.46     11.22 o
  -1   8   8      959.34      966.77     18.09 o
   0   8   8     1199.01     1243.96     20.05 o
   1   8   8      706.29      731.47     15.10 o
   2   8   8      249.20      235.83      8.68 o
   3   8   8      479.86      468.10     11.68 o
   4   8   8        0.10        3.32      2.22 o
   5   8   8     2193.97     2150.43     43.99 o
   6   8   8        9.62       11.97      3.98 o
   7   8   8       19.83       37.69      4.35 o
  -5   9   8       28.93       24.84      3.50 o
  -4   9   8      441.83      466.29     14.62 o
  -3   9   8       47.25       50.12      3.83 o
  -2   9   8        0.72        0.05      1.72 o
  -1   9   8       64.51       62.72      8.57 o
   0   9   8        2.99        5.09      4.02 o
   1   9   8      105.52      101.50      5.31 o
   2   9   8       16.04       16.70      3.81 o
   3   9   8       69.42       63.04      4.07 o
   4   9   8      389.97      376.24     17.36 o
   5   9   8       31.10       27.60      5.06 o
   6   9   8       42.38       37.06      4.20 o
  -4  10   8       45.88       42.66      3.78 o
  -3  10   8      574.05      532.19     16.71 o
  -2  10   8      167.60      172.75     10.86 o
  -1  10   8       22.94       19.95      4.63 o
   0  10   8       58.27       47.63      6.27 o
   1  10   8       22.09       24.78      4.61 o
   2  10   8      210.25      194.29     11.82 o
   3  10   8      527.62      515.94     10.35 o
   4  10   8      199.58      203.48      9.66 o
  -2  11   8      432.25      429.96     11.65 o
  -1  11   8        2.43        3.07      1.94 o
   0  11   8      253.73      241.28      9.82 o
   1  11   8       36.81       38.71      3.91 o
  -9   0   9       53.02       51.26      7.11 o
  -7   0   9       82.19       75.21      9.88 o
  -5   0   9     9426.88     8986.72     79.22 o
  -3   0   9     2856.01     2537.90     33.93 o
  -1   0   9        0.04        0.83      1.44 o
   1   0   9        6.02       30.90      3.50 o
   3   0   9     1243.19     1191.66     23.76 o
   5   0   9      214.18      219.62     12.22 o
   7   0   9      172.05      195.10     14.19 o
   9   0   9      236.17      219.04      8.10 o
 -10   1   9        0.23       -0.04      1.35 o
  -9   1   9       84.48       80.71      6.08 o
  -8   1   9      572.82      536.39     16.94 o
  -7   1   9       45.62       44.74      5.60 o
  -6   1   9       90.93       98.77      4.86 o
  -5   1   9      856.97      831.00     17.08 o
  -4   1   9     1397.30     1410.02     19.79 o
  -3   1   9     5375.45     5430.46     85.92 o
  -2   1   9     2486.97     2280.40     15.97 o
  -1   1   9       67.33       51.01      1.98 o
   0   1   9       46.52       47.30      2.95 o
   1   1   9      886.87      865.83     12.19 o
   2   1   9       66.13       59.85      3.89 o
   3   1   9     1886.34     1922.35     21.22 o
   4   1   9      993.67     1027.73     17.14 o
   5   1   9      338.31      318.51     10.40 o
   6   1   9     4460.60     4597.57     40.29 o
   7   1   9      200.33      205.55     10.16 o
   8   1   9     1026.59     1059.67     20.89 o
   9   1   9      199.36      197.69     11.30 o
 -10   2   9       40.37       46.21      4.48 o
  -9   2   9      237.06      222.54      9.02 o
  -8   2   9      121.94      115.24      6.08 o
  -7   2   9      183.03      202.87     15.16 o
  -6   2   9      200.59      225.56      8.71 o
  -5   2   9      654.10      658.03     34.27 o
  -4   2   9        0.41        4.90      2.99 o
  -3   2   9      150.60      166.28      5.86 o
  -2   2   9      755.79      702.19      8.59 o
  -1   2   9     2259.63     2247.14     15.03 o
   0   2   9       82.90      101.42      4.20 o
   1   2   9     1059.03     1046.58     13.71 o
   2   2   9     3146.75     3089.49     28.77 o
   3   2   9     2146.15     2349.52     45.70 o
   4   2   9     2130.45     2108.90     39.49 o
   5   2   9      989.62      975.91     15.26 o
   6   2   9       14.34       19.43      4.91 o
   7   2   9     1334.42     1331.35     38.18 o
   8   2   9      155.43      159.52     12.98 o
   9   2   9        0.19       -2.20      2.57 o
  -9   3   9       16.84       22.77      3.06 o
  -8   3   9      353.80      338.82      9.71 o
  -7   3   9      791.78      769.45     15.88 o
  -6   3   9       58.34       61.49      4.72 o
  -5   3   9      222.88      234.46      8.26 o
  -4   3   9     1466.30     1530.55     34.90 o
  -3   3   9      746.46      743.17     22.56 o
  -2   3   9      252.84      290.25      8.04 o
  -1   3   9      624.74      619.86      9.72 o
   0   3   9       10.09       10.03      1.30 o
   1   3   9     3157.67     3311.24     37.69 o
   2   3   9     4415.70     4757.45    106.86 o
   3   3   9     2014.16     2062.83     22.24 o
   4   3   9       66.17       62.41      6.84 o
   5   3   9      349.34      350.30     15.88 o
   6   3   9      306.74      278.83     11.45 o
   7   3   9      544.31      580.79     25.39 o
   8   3   9      476.36      496.21     21.72 o
   9   3   9      669.96      657.77     19.97 o
  -9   4   9        0.27        1.85      1.93 o
  -8   4   9      702.59      702.88     16.63 o
  -7   4   9       14.01       11.25      3.43 o
  -6   4   9     3485.67     3454.92     41.21 o
  -5   4   9      543.80      576.82     13.24 o
  -4   4   9       56.95       69.32      5.73 o
  -3   4   9        3.12        3.67      2.93 o
  -2   4   9     5326.42     5259.23     80.70 o
  -1   4   9     3302.57     3392.08     40.07 o
   0   4   9     6402.96     6405.31     56.49 o
   1   4   9      512.99      673.39     11.47 o
   2   4   9     1204.82     1169.78     23.81 o
   3   4   9       38.83       37.14      5.01 o
   4   4   9      534.47      519.94     11.74 o
   5   4   9      311.19      326.54      9.85 o
   6   4   9      698.69      656.14     17.86 o
   7   4   9       44.44       53.72      7.92 o
   8   4   9       50.95       48.96      7.21 o
   9   4   9       19.31       19.51      2.63 o
  -9   5   9      322.27      315.88     10.18 o
  -8   5   9       15.93       13.23      2.41 o
  -7   5   9      303.66      349.33     20.47 o
  -6   5   9      133.93      131.98     12.30 o
  -5   5   9      572.27      576.93     24.55 o
  -4   5   9     5299.69     5282.41     49.82 o
  -3   5   9       99.18      100.80      6.80 o
  -2   5   9       22.85       21.63      4.77 o
  -1   5   9      616.55      610.00     19.31 o
   0   5   9     1222.87     1230.29     28.00 o
   1   5   9      200.16      214.28     12.17 o
   2   5   9     1993.02     1838.18     36.22 o
   3   5   9       19.71       29.69      5.35 o
   4   5   9      590.26      584.86     10.88 o
   5   5   9      554.13      524.72     15.80 o
   6   5   9       34.39       41.41      4.79 o
   7   5   9       70.35       50.68      7.41 o
   8   5   9      127.31      126.51      9.41 o
   9   5   9        0.86        2.36      1.80 o
  -8   6   9      832.74      855.24     21.42 o
  -7   6   9       44.93       43.91      6.59 o
  -6   6   9      153.35      170.51     13.42 o
  -5   6   9      147.12      147.63      8.74 o
  -4   6   9       59.47       53.79      7.99 o
  -3   6   9     2640.98     2612.63     27.76 o
  -2   6   9     2774.44     2734.47     24.30 o
  -1   6   9       12.27        6.44      3.06 o
   0   6   9       10.09       12.37      2.11 o
   1   6   9      787.98      810.95     18.43 o
   2   6   9      300.42      326.01      9.60 o
   3   6   9      514.40      535.02     15.72 o
   4   6   9      138.32      138.55     12.11 o
   5   6   9       93.35      118.62      7.49 o
   6   6   9       93.88       91.08      6.49 o
   7   6   9      270.14      295.66     14.40 o
   8   6   9      238.21      239.14     11.23 o
  -7   7   9        1.60        0.95      1.74 o
  -6   7   9       37.29       35.11      4.32 o
  -5   7   9       86.07       87.20      5.42 o
  -4   7   9      137.90      146.49      6.07 o
  -3   7   9      144.84      142.73      6.14 o
  -2   7   9      725.48      718.44     13.66 o
  -1   7   9      100.04       99.94      5.68 o
   0   7   9      573.80      602.85     14.63 o
   1   7   9      616.38      595.73     18.11 o
   2   7   9      471.99      475.22     12.26 o
   3   7   9      965.08      914.84     27.90 o
   4   7   9      538.70      560.38     17.08 o
   5   7   9       65.70       65.28      5.92 o
   6   7   9     1243.22     1268.19     33.41 o
   7   7   9        6.51        6.20      3.31 o
  -6   8   9       81.31       72.06      6.70 o
  -5   8   9      612.28      637.97     14.62 o
  -4   8   9        8.72        9.42      2.17 o
  -3   8   9      532.02      520.29     12.85 o
  -2   8   9     2280.81     2265.19     27.43 o
  -1   8   9      346.35      362.30     11.17 o
   0   8   9      219.94      233.89     10.53 o
   1   8   9       18.14       18.76      2.61 o
   2   8   9       21.41       26.12      3.17 o
   3   8   9        9.51       16.34      2.65 o
   4   8   9      547.73      506.37     15.46 o
   5   8   9      325.90      306.71     11.10 o
   6   8   9        0.36        2.59      2.96 o
   7   8   9      354.20      367.88     11.68 o
  -5   9   9      101.73      110.79      6.91 o
  -4   9   9        5.25        4.56      2.69 o
  -3   9   9      310.91      294.44      8.60 o
  -2   9   9       18.34       17.81      3.37 o
  -1   9   9      951.55      890.38     29.23 o
   0   9   9        2.67        1.07      3.55 o
   1   9   9       13.37       10.95      2.84 o
   2   9   9      231.02      215.01      7.37 o
   3   9   9      153.19      156.71      5.93 o
   4   9   9        1.56        2.27      1.96 o
   5   9   9        1.25        3.39      2.67 o
   6   9   9        6.12        5.73      2.14 o
  -3  10   9      472.15      469.65     15.25 o
  -2  10   9        2.07        8.52      3.30 o
  -1  10   9      129.42      130.36      9.78 o
   0  10   9      289.89      272.31     13.73 o
   1  10   9      158.44      159.79     10.06 o
   2  10   9      643.82      657.84     16.03 o
   3  10   9       21.37       18.58      3.58 o
   4  10   9        5.00        4.71      2.16 o
  -2  11   9      113.33      111.57      5.66 o
  -1  11   9        2.57        2.56      1.68 o
   0  11   9       10.37        9.88      2.39 o
   1  11   9      177.84      181.36      7.30 o
 -10   0  10        3.60        1.73      1.88 o
  -8   0  10      351.15      362.42     19.85 o
  -6   0  10      550.25      551.97     16.02 o
  -4   0  10     2272.63     2025.32     35.11 o
  -2   0  10      362.96      301.29      7.81 o
   0   0  10     7980.86     7320.24     51.19 o
   2   0  10        5.80        9.02      2.61 o
   4   0  10        7.13        8.27      3.14 o
   6   0  10       33.21       34.87      7.71 o
   8   0  10     1070.92     1124.47     30.88 o
 -10   1  10      270.19      276.00     10.36 o
  -9   1  10      198.84      189.91      8.69 o
  -8   1  10       61.65       64.84      7.84 o
  -7   1  10     1235.37     1196.14     25.87 o
  -6   1  10     1028.37     1027.24     25.94 o
  -5   1  10        0.11        1.93      1.82 o
  -4   1  10      250.25      189.74      7.46 o
  -3   1  10     2812.79     2931.00     26.10 o
  -2   1  10      593.22      508.92      9.57 o
  -1   1  10        3.32        7.65      0.89 o
   0   1  10      289.66      297.55      7.47 o
   1   1  10     6348.69     6509.40     65.02 o
   2   1  10      658.44      814.73     13.44 o
   3   1  10       13.07       13.85      2.27 o
   4   1  10     1147.18     1159.59     25.70 o
   5   1  10       31.58       31.07      2.74 o
   6   1  10      569.28      573.36     11.29 o
   7   1  10     1439.29     1450.32     26.40 o
   8   1  10       66.83       66.09      5.53 o
   9   1  10      126.59      117.60      8.66 o
  -9   2  10      121.56      120.55      9.37 o
  -8   2  10      153.05      131.72      6.31 o
  -7   2  10      289.36      311.89     10.17 o
  -6   2  10        1.00        2.08      1.68 o
  -5   2  10      469.01      473.25     11.81 o
  -4   2  10      179.08      133.79     10.30 o
  -3   2  10      199.68      203.80     11.58 o
  -2   2  10       57.58       96.52      3.35 o
  -1   2  10       46.23       59.86      2.68 o
   0   2  10     1897.23     2095.09     19.80 o
   1   2  10     1244.68     1265.56     18.33 o
   2   2  10       20.62       33.29      5.54 o
   3   2  10      339.96      394.27     11.88 o
   4   2  10      303.41      298.46      9.54 o
   5   2  10     1802.69     1799.72     20.35 o
   6   2  10       82.62       81.69      5.10 o
   7   2  10      585.60      579.95     25.25 o
   8   2  10      276.74      285.52     16.64 o
   9   2  10      201.42      202.73     11.12 o
  -9   3  10       32.43       31.13      2.98 o
  -8   3  10      298.80      298.94      8.92 o
  -7   3  10     1387.82     1468.42     21.63 o
  -6   3  10       81.89       97.03      5.86 o
  -5   3  10      351.26      374.47      9.14 o
  -4   3  10        0.64       -3.08      3.08 o
  -3   3  10        1.91        4.75      2.78 o
  -2   3  10     1247.24     1336.24     17.49 o
  -1   3  10     3225.06     3355.98     77.35 o
   0   3  10        4.83       16.26      2.43 o
   1   3  10       45.42       43.62      3.17 o
   2   3  10      509.80      544.65     16.18 o
   3   3  10      181.73      169.29      6.68 o
   4   3  10      351.07      319.20     15.15 o
   5   3  10      994.05      951.02     20.17 o
   6   3  10     3454.54     3310.02     90.49 o
   7   3  10       45.00       37.13      7.07 o
   8   3  10      279.03      267.45     15.76 o
   9   3  10       53.34       53.47      5.83 o
  -9   4  10      226.76      234.36      6.76 o
  -8   4  10        0.20        2.35      1.82 o
  -7   4  10       12.07       11.23      3.04 o
  -6   4  10      956.09      988.47     22.82 o
  -5   4  10     1309.92     1287.28     19.79 o
  -4   4  10      295.65      340.00     12.34 o
  -3   4  10     2602.33     2450.19     44.99 o
  -2   4  10      133.32      137.58      8.38 o
  -1   4  10       65.97       60.69      5.64 o
   0   4  10     1996.27     1938.38     31.89 o
   1   4  10      107.13      144.55      4.84 o
   2   4  10        4.45        2.61      1.90 o
   3   4  10     1973.59     1970.29     34.99 o
   4   4  10     1456.16     1427.04     20.54 o
   5   4  10      197.06      216.40      9.26 o
   6   4  10       50.43       46.49      5.09 o
   7   4  10      140.70      138.71     12.24 o
   8   4  10      464.83      471.95     19.50 o
   9   4  10       85.96       87.10      4.75 o
  -9   5  10      150.55      151.43      7.23 o
  -8   5  10       24.57       18.75      2.56 o
  -7   5  10     1229.39     1256.39     22.03 o
  -6   5  10      224.24      272.96     17.08 o
  -5   5  10      816.12      811.28     28.93 o
  -4   5  10      304.65      262.76     11.51 o
  -3   5  10     1018.34     1078.46     21.98 o
  -2   5  10      401.08      363.68     17.03 o
  -1   5  10     1979.52     1904.77     34.41 o
   0   5  10     1009.99     1108.93     27.12 o
   1   5  10     5207.47     4853.21     58.12 o
   2   5  10      791.76      806.30     24.47 o
   3   5  10      344.29      326.89      8.10 o
   4   5  10      189.09      202.17      6.53 o
   5   5  10     1147.92     1055.33     22.47 o
   6   5  10      136.72      151.17      8.55 o
   7   5  10       24.80       16.54      4.87 o
   8   5  10       41.61       41.13      5.56 o
  -8   6  10      421.32      471.42     17.78 o
  -7   6  10      547.70      546.70     20.53 o
  -6   6  10       22.48       24.15      5.90 o
  -5   6  10      925.75      952.69     36.85 o
  -4   6  10      179.99      166.73     13.17 o
  -3   6  10        5.61       11.11      2.46 o
  -2   6  10       71.46       66.48      4.08 o
  -1   6  10     1341.91     1431.09     19.84 o
   0   6  10      770.58      827.75     13.43 o
   1   6  10       84.26       97.90      6.80 o
   2   6  10        8.81        9.59      2.61 o
   3   6  10     4251.76     4309.69     44.64 o
   4   6  10      137.49       91.13     10.07 o
   5   6  10      262.25      271.96     11.09 o
   6   6  10      120.68      115.23     12.09 o
   7   6  10      369.76      335.03     14.63 o
   8   6  10      281.23      268.22     11.36 o
  -7   7  10       40.31       45.42      5.67 o
  -6   7  10       16.81       13.22      5.36 o
  -5   7  10        3.26        3.06      2.36 o
  -4   7  10      186.19      172.22      7.80 o
  -3   7  10      619.07      613.88     14.39 o
  -2   7  10      970.50      958.71     18.16 o
  -1   7  10       80.04       81.24      4.66 o
   0   7  10      322.33      328.11     10.23 o
   1   7  10       13.95       15.88      5.08 o
   2   7  10        8.67       10.98      3.62 o
   3   7  10     1647.36     1687.22     32.35 o
   4   7  10      763.60      661.19     18.40 o
   5   7  10      381.04      396.73     13.67 o
   6   7  10      362.03      349.70     17.23 o
   7   7  10       15.49       18.50      4.04 o
  -6   8  10      541.42      569.08     17.38 o
  -5   8  10      200.73      217.92      8.59 o
  -4   8  10        3.97        5.10      1.76 o
  -3   8  10       19.74       20.41      2.94 o
  -2   8  10      907.09      926.59     17.48 o
  -1   8  10       65.56       62.36      5.98 o
   0   8  10       94.97       88.95      6.75 o
   1   8  10        4.12        0.72      2.07 o
   2   8  10      429.34      426.61     11.26 o
   3   8  10        0.92        2.25      1.99 o
   4   8  10       95.18       80.52      6.32 o
   5   8  10      205.39      239.57      9.55 o
   6   8  10       47.95       46.91      5.62 o
  -5   9  10       52.05       50.89      4.81 o
  -4   9  10     1814.42     1805.40     29.41 o
  -3   9  10      274.48      261.26      9.80 o
  -2   9  10      461.33      456.24     20.28 o
  -1   9  10      171.19      153.00     12.32 o
   0   9  10      181.56      189.65      8.55 o
   1   9  10       54.46       52.27      4.73 o
   2   9  10      719.73      735.14     13.02 o
   3   9  10        0.43        4.41      5.59 o
   4   9  10      397.20      404.11     11.07 o
   5   9  10       21.49       18.24      3.84 o
  -3  10  10      241.15      247.34     10.78 o
  -2  10  10      164.70      150.59      9.63 o
  -1  10  10      272.11      274.42     13.35 o
   0  10  10        4.87        5.45      3.07 o
   1  10  10      259.65      278.94     12.46 o
   2  10  10        0.65        5.46      2.03 o
   3  10  10       10.27        4.63      2.19 o
  -1  11  10        1.51       -0.34      1.17 o
   0  11  10       52.67       55.59      4.18 o
  -9   0  11      198.12      200.05     12.49 o
  -7   0  11      474.24      448.63     22.94 o
  -5   0  11     5338.56     5019.59    201.42 o
  -3   0  11     3340.18     2831.14     37.60 o
  -1   0  11     2089.37     1999.50     28.76 o
   1   0  11      536.27      628.31     16.54 o
   3   0  11    12811.37    12131.17     81.08 o
   5   0  11     2915.47     2797.28    127.43 o
   7   0  11      312.14      329.53     18.28 o
   9   0  11        0.99       -0.44      1.90 o
  -9   1  11      142.84      138.56      7.20 o
  -8   1  11        1.13        4.98      2.63 o
  -7   1  11      808.54      834.01     21.66 o
  -6   1  11      707.42      714.21     15.46 o
  -5   1  11     1772.19     1687.84     35.95 o
  -4   1  11      258.99      234.81      8.40 o
  -3   1  11      167.30      169.08      9.38 o
  -2   1  11       10.11        7.84      1.17 o
  -1   1  11     2205.53     1999.56     12.99 o
   0   1  11     1088.68     1100.48     15.16 o
   1   1  11     2100.81     2042.32     21.07 o
   2   1  11       12.94       21.40      2.58 o
   3   1  11      606.80      703.16     14.01 o
   4   1  11      589.98      550.36     13.29 o
   5   1  11     2652.65     2666.03     31.99 o
   6   1  11     2542.85     2513.62     23.35 o
   7   1  11      347.23      338.87     12.89 o
   8   1  11        1.96        5.44      2.45 o
   9   1  11      146.30      141.81      8.85 o
  -9   2  11       67.92       65.64      4.71 o
  -8   2  11      277.81      278.12     11.52 o
  -7   2  11      888.32      918.96     22.44 o
  -6   2  11     1844.48     1907.71     24.73 o
  -5   2  11        6.17        5.40      1.59 o
  -4   2  11      230.08      224.30     13.28 o
  -3   2  11        4.55       10.92      3.30 o
  -2   2  11     1060.07     1173.35     16.63 o
  -1   2  11      256.57      285.00      5.96 o
   0   2  11      417.53      420.73      9.52 o
   1   2  11       22.48       46.66      3.41 o
   2   2  11      455.98      486.42     11.01 o
   3   2  11      595.89      573.56     12.74 o
   4   2  11     1890.63     1891.59     24.52 o
   5   2  11      140.53      150.07      5.66 o
   6   2  11      597.66      569.40     16.58 o
   7   2  11      261.80      258.53     17.01 o
   8   2  11      517.30      564.10     22.54 o
   9   2  11      192.51      197.24     10.43 o
  -9   3  11      938.62      919.95     22.65 o
  -8   3  11      670.46      686.69     12.97 o
  -7   3  11      277.94      268.45      9.21 o
  -6   3  11      138.06      140.95      6.91 o
  -5   3  11      260.77      227.19      7.28 o
  -4   3  11       30.88       18.65      3.22 o
  -3   3  11      304.28      305.44     15.53 o
  -2   3  11      271.92      277.83      8.11 o
  -1   3  11      733.72      804.35     12.71 o
   0   3  11        4.28        6.18      2.96 o
   1   3  11       20.96       23.11      2.54 o
   2   3  11       67.87      120.07     11.89 o
   3   3  11      422.85      412.46     12.54 o
   4   3  11     2690.00     2732.12     33.94 o
   5   3  11       86.09       89.62      5.54 o
   6   3  11     2082.98     2021.98     38.35 o
   7   3  11        2.97        9.83      4.42 o
   8   3  11       25.81       28.07      5.62 o
   9   3  11      136.63      142.54      8.53 o
  -9   4  11       42.51       30.61      3.42 o
  -8   4  11      283.63      292.05      9.86 o
  -7   4  11      417.34      430.01     13.85 o
  -6   4  11     1759.71     1745.80     23.08 o
  -5   4  11       31.84       39.15      3.63 o
  -4   4  11      150.01      158.80      7.34 o
  -3   4  11      142.56      135.67      7.70 o
  -2   4  11     2238.26     2291.41     33.32 o
  -1   4  11     2181.57     2396.82     34.90 o
   0   4  11     7257.24     7273.24     74.79 o
   1   4  11        3.48        5.03      1.84 o
   2   4  11      148.47      128.77      8.44 o
   3   4  11     1118.01     1245.80     17.88 o
   4   4  11      727.60      722.20     12.54 o
   5   4  11      704.99      660.35     17.87 o
   6   4  11      153.98      139.67      8.26 o
   7   4  11      292.13      287.14     17.11 o
   8   4  11      404.20      387.85     16.98 o
   9   4  11      301.58      295.86      7.61 o
  -8   5  11     1022.95     1042.24     23.99 o
  -7   5  11       65.93       68.33      7.99 o
  -6   5  11       61.60       67.19      8.64 o
  -5   5  11      965.04      971.72     31.90 o
  -4   5  11      998.58     1018.13     22.52 o
  -3   5  11      695.15      748.71     18.73 o
  -2   5  11     1428.56     1424.34     20.14 o
  -1   5  11        2.92        4.67      1.92 o
   0   5  11      225.54      225.34     12.47 o
   1   5  11      979.28     1022.72     19.45 o
   2   5  11      889.41      925.18     15.98 o
   3   5  11       18.81       20.82      2.30 o
   4   5  11     1028.38     1051.40     17.11 o
   5   5  11      469.95      442.21     14.53 o
   6   5  11       44.55       45.64      4.85 o
   7   5  11       43.98       36.37      6.46 o
   8   5  11      339.44      325.10     13.46 o
  -8   6  11       26.57       30.13      4.26 o
  -7   6  11      106.51      107.13      8.98 o
  -6   6  11      222.42      253.02     15.52 o
  -5   6  11      652.93      664.36     26.19 o
  -4   6  11       23.03       24.27      5.77 o
  -3   6  11     1420.88     1370.90     26.27 o
  -2   6  11       45.53       55.52      4.57 o
  -1   6  11      508.96      500.05     11.95 o
   0   6  11     3469.48     3496.78     48.03 o
   1   6  11        6.45        8.16      2.60 o
   2   6  11      858.54      798.07     43.92 o
   3   6  11      412.76      455.33     21.86 o
   4   6  11     1335.33     1362.40     37.35 o
   5   6  11       42.60       64.12      7.36 o
   6   6  11      443.58      442.40     13.14 o
   7   6  11      505.21      490.87     28.62 o
   8   6  11       46.14       53.65      5.01 o
  -7   7  11       78.72       71.66      6.56 o
  -6   7  11      354.66      384.00     17.33 o
  -5   7  11      121.40      122.81      6.25 o
  -4   7  11       50.44       43.87      5.09 o
  -3   7  11      129.11      137.99      7.21 o
  -2   7  11        0.39       -0.41      2.52 o
  -1   7  11     1268.97     1248.55     25.77 o
   0   7  11       27.02       27.83      4.24 o
   1   7  11      266.13      269.23     16.63 o
   2   7  11     1728.68     1715.34     22.99 o
   3   7  11        0.98        2.34      2.69 o
   4   7  11       15.17       12.76      3.18 o
   5   7  11        2.86        1.31      2.43 o
   6   7  11      302.58      302.59     15.39 o
   7   7  11       14.20       18.61      3.86 o
  -6   8  11       21.92       26.00      4.15 o
  -5   8  11      386.81      408.90     11.44 o
  -4   8  11       15.94       20.78      3.58 o
  -3   8  11      263.03      278.61     11.64 o
  -2   8  11      153.45      133.08     14.45 o
  -1   8  11     3638.05     3709.18     43.24 o
   0   8  11       55.28       59.79      5.64 o
   1   8  11      346.87      326.87     12.45 o
   2   8  11      156.85      169.20      7.06 o
   3   8  11      955.78      933.53     20.31 o
   4   8  11      656.09      647.18     16.28 o
   5   8  11      129.93      129.24      6.82 o
   6   8  11      111.96      115.49      7.87 o
  -5   9  11      421.27      439.84     12.64 o
  -4   9  11       83.51       94.63      5.29 o
  -3   9  11      785.09      770.56     27.01 o
  -2   9  11        9.78       12.78      4.65 o
  -1   9  11      301.45      266.69     15.58 o
   0   9  11      102.97      102.23      6.33 o
   1   9  11     1371.63     1388.16     22.24 o
   2   9  11      216.56      222.78      8.57 o
   3   9  11      159.75      150.08      7.02 o
   4   9  11       82.03       86.00      5.04 o
   5   9  11        8.97       15.56      3.03 o
  -3  10  11      373.52      353.12     12.17 o
  -2  10  11      416.17      384.59     14.48 o
  -1  10  11      598.93      558.75     18.23 o
   0  10  11       50.58       53.04      5.92 o
   1  10  11       23.94       27.96      4.17 o
   2  10  11     1098.48      975.29     42.47 o
  -8   0  12        4.95        3.88      3.81 o
  -6   0  12     2889.30     2797.80     55.46 o
  -4   0  12     1019.77      982.33     25.05 o
  -2   0  12      736.01      902.21     14.68 o
   0   0  12      345.39      319.33     12.33 o
   2   0  12     1271.41     1206.24     25.49 o
   4   0  12      315.78      319.05     14.88 o
   6   0  12       13.25       14.21      5.21 o
   8   0  12      932.74      927.09     26.87 o
  -9   1  12      340.77      320.45     10.24 o
  -8   1  12      153.17      135.43      8.40 o
  -7   1  12       26.29       30.01      4.71 o
  -6   1  12       34.22       33.11      4.82 o
  -5   1  12      171.67      197.75      7.87 o
  -4   1  12       11.40       32.59      5.16 o
  -3   1  12      286.64      263.81     12.96 o
  -2   1  12     1959.31     1824.72     14.96 o
  -1   1  12     1244.07     1170.60     17.32 o
   0   1  12     2800.57     2972.68     26.21 o
   1   1  12       66.59       79.80      4.55 o
   2   1  12     2321.98     2535.71     25.98 o
   3   1  12     1259.13     1225.89     19.29 o
   4   1  12     4649.56     4710.12     54.94 o
   5   1  12      993.58      981.45     14.51 o
   6   1  12     1141.15     1134.32     24.16 o
   7   1  12      450.56      477.74     15.22 o
   8   1  12        2.83        4.16      2.36 o
   9   1  12      110.99      100.04      5.05 o
  -9   2  12       55.56       45.48      6.08 o
  -8   2  12      391.74      393.37     16.20 o
  -7   2  12      394.73      398.36     17.25 o
  -6   2  12        0.08        1.14      1.69 o
  -5   2  12      555.21      557.07     12.02 o
  -4   2  12      808.74      729.22     17.39 o
  -3   2  12      679.31      696.57     22.47 o
  -2   2  12      816.49      871.09     15.08 o
  -1   2  12        0.07        2.07      1.06 o
   0   2  12     4444.28     4614.68     33.09 o
   1   2  12      206.62      186.36     13.65 o
   2   2  12        4.91        2.66      1.52 o
   3   2  12      109.91      115.45      6.02 o
   4   2  12       20.26       25.01      2.77 o
   5   2  12      503.99      537.64     13.28 o
   6   2  12      120.45      123.83     15.52 o
   7   2  12      310.61      296.21     18.02 o
   8   2  12      334.82      324.92     16.82 o
   9   2  12      206.92      209.10     10.13 o
  -9   3  12        7.59        5.19      2.52 o
  -8   3  12        1.00        1.83      1.45 o
  -7   3  12       29.59       31.76      3.41 o
  -6   3  12       50.11       58.92      4.63 o
  -5   3  12      301.27      306.06     12.27 o
  -4   3  12      261.18      267.25      7.48 o
  -3   3  12       10.28        9.12      3.98 o
  -2   3  12        1.84        9.16      3.27 o
  -1   3  12     1678.73     1830.12     16.67 o
   0   3  12      114.11      159.81      5.11 o
   1   3  12      560.44      598.59     12.39 o
   2   3  12        7.82        3.72      1.44 o
   3   3  12       36.34       41.81      3.78 o
   4   3  12      357.32      329.99      8.47 o
   5   3  12       64.14       55.52      3.77 o
   6   3  12        7.40        9.48      4.83 o
   7   3  12       11.16       12.19      4.73 o
   8   3  12      431.57      448.73     18.95 o
   9   3  12       15.87       14.28      3.04 o
  -9   4  12      215.38      216.46      8.43 o
  -8   4  12       23.52       21.74      2.87 o
  -7   4  12      203.21      208.00      9.34 o
  -6   4  12      196.93      219.17      8.26 o
  -5   4  12      609.26      593.26     16.74 o
  -4   4  12       66.26       86.40      5.31 o
  -3   4  12      643.89      627.74     16.28 o
  -2   4  12      389.21      406.12     18.72 o
  -1   4  12     6096.87     5937.73     55.83 o
   0   4  12      118.25      127.42      6.94 o
   1   4  12        4.80        3.81      1.18 o
   2   4  12      175.58      162.57      9.90 o
   3   4  12     2153.03     2107.68     26.60 o
   4   4  12      388.28      380.94      9.32 o
   5   4  12      575.89      571.06     16.47 o
   6   4  12        1.36        3.70      2.29 o
   7   4  12       19.62       21.52      5.51 o
   8   4  12        8.44        9.13      3.50 o
   9   4  12      116.82      128.06      6.85 o
  -8   5  12        9.24        9.34      2.69 o
  -7   5  12        3.09        4.50      3.11 o
  -6   5  12      102.52      100.84     10.23 o
  -5   5  12      179.29      175.92     13.68 o
  -4   5  12      855.20      824.08     28.70 o
  -3   5  12      312.91      325.20     12.69 o
  -2   5  12      545.15      545.89     15.91 o
  -1   5  12     2192.04     2152.89     27.96 o
   0   5  12        1.42       14.77      8.62 o
   1   5  12     3488.28     3361.41     36.09 o
   2   5  12      107.66      133.01      6.31 o
   3   5  12        3.84       -1.82      1.93 o
   4   5  12       84.44       43.38      4.06 o
   5   5  12       15.03       16.48      3.26 o
   6   5  12      410.72      406.30     13.37 o
   7   5  12      826.57      810.75     24.84 o
   8   5  12       14.27       13.43      3.22 o
  -8   6  12      417.09      463.37     13.32 o
  -7   6  12      180.93      184.95      8.03 o
  -6   6  12      346.84      332.16     17.25 o
  -5   6  12      217.36      242.25     15.78 o
  -4   6  12        2.20        2.70      2.58 o
  -3   6  12      614.42      603.98     24.99 o
  -2   6  12       17.52       23.69      3.17 o
  -1   6  12       51.54       51.18      5.00 o
   0   6  12      111.39      102.27      6.83 o
   1   6  12        0.32       10.03      7.24 o
   2   6  12      654.26      688.65     24.29 o
   3   6  12      460.82      410.69     14.44 o
   4   6  12      105.10      132.11     12.05 o
   5   6  12       20.10       20.00      3.36 o
   6   6  12        3.29        5.24      2.11 o
   7   6  12       82.29       86.62      9.67 o
   8   6  12        0.78       -1.10      1.44 o
  -7   7  12      411.93      416.10     13.91 o
  -6   7  12       50.10       54.87      6.92 o
  -5   7  12       23.42       19.93      3.66 o
  -4   7  12      404.38      401.48     14.47 o
  -3   7  12       15.87       20.45      4.03 o
  -2   7  12      333.14      370.61     14.37 o
  -1   7  12     1683.91     1711.97     36.35 o
   0   7  12      206.57      213.71     10.67 o
   1   7  12      233.88      226.30     15.34 o
   2   7  12        1.69        1.28      1.61 o
   3   7  12      185.38      193.91     12.09 o
   4   7  12        0.24        0.10      2.04 o
   5   7  12      143.87      153.89      8.21 o
   6   7  12       21.84       23.21      4.75 o
   7   7  12      241.69      258.39     10.81 o
  -6   8  12      347.28      370.87     12.78 o
  -5   8  12      471.28      481.81     12.01 o
  -4   8  12       97.59      105.76      6.80 o
  -3   8  12      442.59      430.29     18.32 o
  -2   8  12      359.15      371.41     13.66 o
  -1   8  12        1.69       -1.67      2.33 o
   0   8  12      318.74      337.46     12.86 o
   1   8  12       60.84       55.33      6.81 o
   2   8  12      544.41      565.89     15.16 o
   3   8  12       93.57       98.23      6.67 o
   4   8  12      239.75      221.88      9.31 o
   5   8  12       50.22       51.14      4.32 o
   6   8  12       26.48       21.59      3.52 o
  -5   9  12       17.35       19.18      2.88 o
  -4   9  12     1074.03     1102.08     43.22 o
  -3   9  12       14.92       14.66      2.92 o
  -2   9  12      175.66      188.85     12.60 o
  -1   9  12       45.04       45.59      6.94 o
   0   9  12      287.26      291.07     10.27 o
   1   9  12      462.02      482.85     12.91 o
   2   9  12       26.05       22.07      2.92 o
   3   9  12      172.89      175.51      7.05 o
   4   9  12     1029.19     1070.07     18.02 o
  -3  10  12      314.71      317.55     10.78 o
  -2  10  12       63.67       58.19      5.62 o
  -1  10  12      107.33      103.56      7.71 o
   0  10  12      640.50      620.39     17.75 o
   1  10  12      154.17      158.56      8.20 o
   2  10  12      272.89      246.37      8.36 o
  -9   0  13        6.42        6.12      2.93 o
  -7   0  13      884.82      832.51     30.66 o
  -5   0  13      112.99      113.80      7.10 o
  -3   0  13     2200.69     2097.22     34.18 o
  -1   0  13     1672.05     1582.02     28.86 o
   1   0  13      755.67      811.95     20.93 o
   3   0  13    13956.59    13252.96     92.35 o
   5   0  13     7574.81     7128.23    251.67 o
   7   0  13      379.22      369.20     19.09 o
   9   0  13     1126.44      988.17     18.22 o
  -9   1  13      139.39      148.59      6.77 o
  -8   1  13       29.13       22.07      3.93 o
  -7   1  13      526.25      514.20     16.94 o
  -6   1  13     2017.04     1926.79     32.91 o
  -5   1  13     2302.93     2148.25     31.52 o
  -4   1  13      907.80      863.19     15.43 o
  -3   1  13      792.60      766.13     22.68 o
  -2   1  13      978.52      969.09     13.57 o
  -1   1  13      207.58      208.96      7.54 o
   0   1  13        3.32       -0.07      1.44 o
   1   1  13     4333.83     4398.51     34.21 o
   2   1  13       81.28       68.87      4.65 o
   3   1  13      306.55      256.29      9.25 o
   4   1  13       55.08       70.65      4.50 o
   5   1  13      916.20      877.81     16.42 o
   6   1  13       47.24       45.98      5.49 o
   7   1  13     1509.62     1524.11     26.78 o
   8   1  13      135.95      127.57      6.76 o
   9   1  13      948.44      885.31     18.23 o
  -9   2  13       97.53      104.49     16.83 o
  -8   2  13      271.48      293.56     11.22 o
  -7   2  13      120.32      129.84      8.50 o
  -6   2  13      182.85      186.76      7.83 o
  -5   2  13      197.38      188.55      6.65 o
  -4   2  13        9.54        5.40      1.48 o
  -3   2  13      751.71      698.04     23.27 o
  -2   2  13        2.57        6.77      1.82 o
  -1   2  13      847.90      971.56     16.11 o
   0   2  13      574.90      611.16     26.96 o
   1   2  13     1465.72     1498.62     30.59 o
   2   2  13      210.08      251.91     10.30 o
   3   2  13      770.13      794.53     25.64 o
   4   2  13       22.59       26.52      2.89 o
   5   2  13       36.02       47.72      3.71 o
   6   2  13       54.79       56.04      5.70 o
   7   2  13       37.15       40.61      4.64 o
   8   2  13        0.02       -0.82      3.09 o
   9   2  13      638.03      629.67     16.13 o
  -9   3  13      588.33      562.90     14.88 o
  -8   3  13       40.31       40.30      3.09 o
  -7   3  13      326.38      310.21      9.46 o
  -6   3  13      829.32      878.76     16.72 o
  -5   3  13      130.92      113.50      5.31 o
  -4   3  13       37.86       27.06      2.66 o
  -3   3  13      163.74      164.98      8.42 o
  -2   3  13      940.27      939.76     27.42 o
  -1   3  13     1258.99     1211.25     14.01 o
   0   3  13     1380.44     1522.82     16.30 o
   1   3  13       18.04       26.54      3.00 o
   2   3  13      345.83      367.23     10.56 o
   3   3  13      457.97      448.28      9.38 o
   4   3  13      102.75      111.92      5.14 o
   5   3  13      250.52      226.92      8.64 o
   6   3  13      425.10      375.05     13.43 o
   7   3  13       21.10       25.73      5.91 o
   8   3  13      143.44      147.59     10.60 o
   9   3  13      201.70      190.98     10.79 o
  -8   4  13        1.08       -0.60      1.96 o
  -7   4  13       43.54       50.63      3.79 o
  -6   4  13      126.91      133.89      6.42 o
  -5   4  13        2.07        7.52      3.31 o
  -4   4  13      730.16      678.41     14.60 o
  -3   4  13      454.52      468.41     11.78 o
  -2   4  13        9.29        9.09      2.51 o
  -1   4  13      175.86      166.45      9.60 o
   0   4  13      322.31      341.56     10.26 o
   1   4  13      836.96      886.79     13.28 o
   2   4  13     1618.72     1553.55     20.07 o
   3   4  13       21.41       13.78      2.09 o
   4   4  13      301.17      312.86      8.56 o
   5   4  13      113.77       69.30      6.09 o
   6   4  13       33.00       33.60      4.21 o
   7   4  13        0.53        3.45      3.75 o
   8   4  13      876.10      890.02     23.07 o
  -8   5  13      347.87      349.13     12.91 o
  -7   5  13      154.37      158.69     10.69 o
  -6   5  13       22.86       28.31      5.89 o
  -5   5  13        2.56        4.74      4.16 o
  -4   5  13       23.02       34.83      6.74 o
  -3   5  13      119.81      130.42      6.74 o
  -2   5  13      553.44      539.70     17.38 o
  -1   5  13        8.53       10.99      2.22 o
   0   5  13     5136.80     4988.40     43.81 o
   1   5  13     2065.85     2082.33     36.72 o
   2   5  13       27.80       33.77      3.48 o
   3   5  13      807.53      828.16     22.28 o
   4   5  13      461.02      478.73     15.35 o
   5   5  13       29.43       12.05      2.78 o
   6   5  13      621.46      611.46     15.77 o
   7   5  13       11.92        7.82      3.65 o
   8   5  13        1.14        2.46      1.55 o
  -7   6  13       14.31       16.58      3.95 o
  -6   6  13        5.81        8.82      2.85 o
  -5   6  13     1240.99     1238.99     24.52 o
  -4   6  13     1849.23     1848.04     43.69 o
  -3   6  13      270.66      298.17     17.92 o
  -2   6  13       65.90       72.13      8.97 o
  -1   6  13       69.41       68.71      4.69 o
   0   6  13     2258.83     2255.32     43.63 o
   1   6  13       90.86       98.21      5.72 o
   2   6  13       50.84       67.14      8.31 o
   3   6  13       54.95       58.74      5.82 o
   4   6  13       96.77       70.70      8.86 o
   5   6  13      310.29      296.82     13.17 o
   6   6  13      158.61      159.88      7.38 o
   7   6  13      224.45      213.62      9.09 o
  -7   7  13       99.01      113.22      6.90 o
  -6   7  13     1802.78     1883.50     34.84 o
  -5   7  13       88.95       78.72      6.11 o
  -4   7  13      947.48      929.20     33.25 o
  -3   7  13      496.19      502.17     16.53 o
  -2   7  13      152.12      162.27      9.66 o
  -1   7  13      207.22      201.61     10.69 o
   0   7  13       28.73       27.07      6.48 o
   1   7  13      196.08      197.96     14.15 o
   2   7  13       21.09       20.89      3.56 o
   3   7  13        8.95        8.30      2.46 o
   4   7  13        7.22       12.62      3.42 o
   5   7  13       18.48       18.09      3.15 o
   6   7  13        2.79        1.62      2.76 o
   7   7  13      297.18      315.74     10.64 o
  -6   8  13        0.63       -0.47      1.69 o
  -5   8  13      135.99      120.19      5.90 o
  -4   8  13      103.38      110.44      6.76 o
  -3   8  13     1147.42     1180.62     22.91 o
  -2   8  13      703.99      715.79     18.58 o
  -1   8  13      705.21      722.03     27.56 o
   0   8  13      178.49      161.10      8.86 o
   1   8  13       84.35       84.88      6.46 o
   2   8  13        3.41        1.12      1.74 o
   3   8  13      179.00      174.42      8.27 o
   4   8  13        0.02       -0.51      1.94 o
   5   8  13     1298.22     1361.39     19.10 o
   6   8  13      198.18      214.60      8.54 o
  -4   9  13        1.63        2.26      2.17 o
  -3   9  13      578.38      550.08     18.93 o
  -2   9  13      115.13      114.38      9.72 o
  -1   9  13     1486.95     1448.33     21.39 o
   0   9  13      250.28      243.13      9.14 o
   1   9  13     1633.82     1644.75     28.87 o
   2   9  13        0.98        4.26      1.82 o
   3   9  13      456.03      455.53     15.68 o
   4   9  13       30.71       32.80      4.68 o
  -3  10  13       90.60       91.37      5.39 o
  -2  10  13       19.69       18.04      3.39 o
  -1  10  13      395.16      381.85     13.25 o
   0  10  13      196.83      196.88      9.29 o
   1  10  13       34.19       32.17      3.55 o
  -8   0  14      485.72      451.61     20.14 o
  -6   0  14      765.08      698.01     28.41 o
  -4   0  14     1825.73     1741.74     40.35 o
  -2   0  14     1585.85     1625.02     21.35 o
   0   0  14     1359.93     1569.94     29.63 o
   2   0  14     1052.60     1027.53     25.32 o
   4   0  14     2274.80     2187.55     70.87 o
   6   0  14     1981.63     1891.21     44.93 o
   8   0  14     3857.07     3729.56     49.71 o
  -9   1  14       16.74       24.09      2.87 o
  -8   1  14       49.19       48.27      5.02 o
  -7   1  14        2.14        4.43      3.10 o
  -6   1  14      263.60      272.75     12.66 o
  -5   1  14      762.07      745.61     26.73 o
  -4   1  14      370.80      363.33     10.33 o
  -3   1  14       36.76       33.64      5.04 o
  -2   1  14      141.73      135.54      6.48 o
  -1   1  14        3.24       14.52     11.72 o
   0   1  14      381.20      339.80      9.92 o
   1   1  14      477.49      405.60     11.06 o
   2   1  14      253.22      288.08      9.63 o
   3   1  14     1176.34     1255.00     20.81 o
   4   1  14       35.11       27.55      2.99 o
   5   1  14      682.57      680.60     12.47 o
   6   1  14     1189.66     1123.51     24.46 o
   7   1  14      224.22      229.76     10.41 o
   8   1  14      156.41      142.72      6.87 o
   9   1  14      374.93      351.04     10.83 o
  -9   2  14      165.79      153.86      7.30 o
  -8   2  14      914.87      893.03     28.62 o
  -7   2  14       48.57       40.97      5.10 o
  -6   2  14      344.63      343.40     13.75 o
  -5   2  14      894.77      898.53     18.23 o
  -4   2  14      220.57      190.98      6.43 o
  -3   2  14     1022.16      959.22     20.02 o
  -2   2  14      249.14      225.55      8.39 o
  -1   2  14        0.17        1.04      1.48 o
   0   2  14     2084.96     2154.61     25.41 o
   1   2  14        9.45        8.33      2.69 o
   2   2  14       35.44       37.21      3.70 o
   3   2  14       97.18       96.32      4.53 o
   4   2  14       13.96       12.46      2.23 o
   5   2  14     1903.95     1714.29     30.98 o
   6   2  14       14.54       11.30      4.46 o
   7   2  14      219.31      202.64      9.30 o
   8   2  14      266.37      259.01     13.81 o
   9   2  14       57.40       49.70      4.21 o
  -8   3  14      530.10      521.65     12.64 o
  -7   3  14      114.20      107.06      5.49 o
  -6   3  14      752.98      790.81     15.65 o
  -5   3  14      429.34      425.96     12.19 o
  -4   3  14     1732.02     1663.29     19.26 o
  -3   3  14      222.30      200.54      7.63 o
  -2   3  14      370.47      345.80     17.04 o
  -1   3  14      333.44      349.91     13.16 o
   0   3  14      178.88      201.60      6.25 o
   1   3  14       83.11       73.80      4.91 o
   2   3  14      663.53      676.15     12.71 o
   3   3  14      315.51      313.45      8.11 o
   4   3  14        5.07        2.39      1.48 o
   5   3  14     2011.72     1919.84     29.26 o
   6   3  14      165.31      158.15     13.37 o
   7   3  14      204.76      184.15     13.33 o
   8   3  14      272.24      273.22     13.46 o
  -8   4  14      522.77      495.02     13.72 o
  -7   4  14       14.52       13.71      2.18 o
  -6   4  14       89.93       89.51      5.24 o
  -5   4  14      111.77      130.72      8.16 o
  -4   4  14        0.73        3.93      4.27 o
  -3   4  14      971.26      951.63     22.73 o
  -2   4  14      122.05      120.50      6.15 o
  -1   4  14      130.24      121.05      7.20 o
   0   4  14      223.14      207.42      7.19 o
   1   4  14     1725.67     1734.60     17.15 o
   2   4  14       38.31       37.25      2.94 o
   3   4  14       76.06       90.62      4.60 o
   4   4  14      349.67      361.96     11.11 o
   5   4  14      974.95      926.21     20.67 o
   6   4  14      193.18      165.24      8.39 o
   7   4  14     1658.42     1621.50     36.06 o
   8   4  14       23.93       23.36      4.00 o
  -8   5  14      142.19      146.91      7.66 o
  -7   5  14      106.22       99.21      8.52 o
  -6   5  14      153.75      156.29     11.71 o
  -5   5  14     1035.92     1026.66     31.49 o
  -4   5  14      521.46      519.28     22.16 o
  -3   5  14       35.43       37.38      4.47 o
  -2   5  14      122.08      129.79      6.68 o
  -1   5  14      146.05      158.24      8.74 o
   0   5  14       36.44       38.47      3.50 o
   1   5  14       48.13       67.39      4.67 o
   2   5  14        3.49        1.93      1.66 o
   3   5  14     1206.85     1154.91     24.92 o
   4   5  14      149.46      174.44      7.67 o
   5   5  14      207.67      209.49      9.72 o
   6   5  14       32.39       33.93      3.92 o
   7   5  14      444.31      444.63     16.56 o
   8   5  14      117.48      102.83      4.32 o
  -7   6  14      199.51      204.23     10.61 o
  -6   6  14      437.47      436.01     13.52 o
  -5   6  14      663.85      644.98     24.83 o
  -4   6  14      283.92      336.68     18.84 o
  -3   6  14      100.90       97.42     10.61 o
  -2   6  14       86.43       93.07     10.31 o
  -1   6  14      136.85      137.16     12.06 o
   0   6  14     2844.33     2874.87     53.15 o
   1   6  14     4182.47     4165.81     44.42 o
   2   6  14       87.29       94.29      9.90 o
   3   6  14      259.09      240.55     11.22 o
   4   6  14      460.43      486.66     21.76 o
   5   6  14      327.92      276.37     15.06 o
   6   6  14        0.13        2.39      2.18 o
   7   6  14       97.71       83.61     12.16 o
  -7   7  14      683.89      703.85     14.87 o
  -6   7  14      185.19      182.10     10.52 o
  -5   7  14        8.88       11.81      2.95 o
  -4   7  14      289.26      297.91     12.08 o
  -3   7  14     1126.66     1153.35     31.62 o
  -2   7  14       28.19       29.87      4.85 o
  -1   7  14      268.85      275.04     12.32 o
   0   7  14       10.91       13.14      5.14 o
   1   7  14      253.88      272.85     16.17 o
   2   7  14      520.79      534.16     23.69 o
   3   7  14       13.19       23.94     10.31 o
   4   7  14      150.56      132.41      7.64 o
   5   7  14       59.03       48.62      4.47 o
   6   7  14       74.40       76.17      6.63 o
  -6   8  14        0.72       -1.51      1.51 o
  -5   8  14      769.44      752.86     37.02 o
  -4   8  14      983.44     1001.32     23.18 o
  -3   8  14      937.66      933.92     19.96 o
  -2   8  14      429.37      429.97     30.57 o
  -1   8  14       62.67       75.55      9.28 o
   0   8  14        2.45        2.25      2.13 o
   1   8  14      101.43      109.22      6.97 o
   2   8  14     1176.97     1169.93     20.14 o
   3   8  14      625.76      600.11     21.62 o
   4   8  14      571.80      563.34     13.45 o
   5   8  14       16.32       13.58      3.08 o
  -4   9  14      149.26      136.24      7.50 o
  -3   9  14       70.70       63.69      6.54 o
  -2   9  14      304.54      289.04     14.17 o
  -1   9  14      278.20      265.01     12.53 o
   0   9  14      690.12      704.23     14.78 o
   1   9  14      653.03      676.71     13.81 o
   2   9  14       53.89       51.33      5.64 o
   3   9  14      176.93      180.06      9.52 o
  -2  10  14        1.48        3.18      1.82 o
  -1  10  14     1426.06     1392.50     23.03 o
   0  10  14       14.94       19.07      3.09 o
  -9   0  15       20.85       30.69      4.19 o
  -7   0  15        0.70        4.51      4.15 o
  -5   0  15       50.65       43.48      7.91 o
  -3   0  15      240.47      240.71     14.73 o
  -1   0  15     1453.39     1432.05     19.90 o
   1   0  15      539.34      557.54     19.08 o
   3   0  15        5.88        4.14      3.68 o
   5   0  15      140.52      123.73     11.45 o
   7   0  15      113.83      105.13     10.01 o
  -9   1  15      589.93      564.79     10.88 o
  -8   1  15       70.59       65.10      5.45 o
  -7   1  15      589.41      511.72     16.34 o
  -6   1  15      664.06      665.91     19.42 o
  -5   1  15      496.09      423.57     16.88 o
  -4   1  15     1668.40     1597.18     35.78 o
  -3   1  15     1543.86     1544.26     28.93 o
  -2   1  15      439.40      422.26     11.69 o
  -1   1  15      110.48       86.98      5.47 o
   0   1  15       85.08       86.17      5.37 o
   1   1  15        3.61        3.16      1.73 o
   2   1  15      914.34     1003.94     18.52 o
   3   1  15     3072.48     3069.75     29.91 o
   4   1  15      106.70      103.77      5.56 o
   5   1  15      514.53      509.95     16.84 o
   6   1  15        7.08        8.54      3.97 o
   7   1  15      752.67      768.71     18.22 o
   8   1  15      330.69      325.64     10.31 o
  -9   2  15     1151.28     1077.75     19.42 o
  -8   2  15     1039.88     1009.21     18.67 o
  -7   2  15      126.86      128.99      8.02 o
  -6   2  15     1773.18     1776.29     30.85 o
  -5   2  15      833.48      828.10     21.04 o
  -4   2  15       29.76       22.80      2.48 o
  -3   2  15      465.78      430.17     11.10 o
  -2   2  15       19.28       27.73      7.36 o
  -1   2  15        2.80        2.01      1.55 o
   0   2  15      216.02      180.16      7.72 o
   1   2  15      291.04      285.89      9.73 o
   2   2  15      507.17      499.50     11.19 o
   3   2  15      115.43      125.15      5.37 o
   4   2  15      198.63      205.08     10.07 o
   5   2  15      199.44      190.23     12.41 o
   6   2  15       14.48       14.79      3.55 o
   7   2  15      107.78      105.09      6.63 o
   8   2  15        5.03        7.26      3.09 o
  -8   3  15        1.16        3.39      1.28 o
  -7   3  15      261.71      277.89     10.77 o
  -6   3  15       13.59       15.61      2.57 o
  -5   3  15      461.07      473.53     12.17 o
  -4   3  15        1.40        1.52      1.70 o
  -3   3  15       86.28       57.84      5.41 o
  -2   3  15        0.30       -0.86      2.52 o
  -1   3  15     2638.81     2572.80     29.17 o
   0   3  15       89.18      107.81      5.17 o
   1   3  15      304.41      321.98      7.51 o
   2   3  15      960.71      965.62     15.70 o
   3   3  15      669.54      669.95     12.06 o
   4   3  15       82.38       92.58      7.25 o
   5   3  15       10.81       15.38      2.94 o
   6   3  15      386.64      401.80     20.71 o
   7   3  15      569.49      527.56     21.44 o
   8   3  15       33.51       30.56      4.91 o
  -8   4  15       50.93       50.95      4.82 o
  -7   4  15      109.87      121.71      6.15 o
  -6   4  15       20.15       25.69      3.21 o
  -5   4  15      133.37      122.74      7.81 o
  -4   4  15      454.74      443.62     20.92 o
  -3   4  15     2873.48     2750.76     42.82 o
  -2   4  15       12.16        7.81      2.37 o
  -1   4  15      501.89      503.46     14.89 o
   0   4  15      693.48      679.67     13.20 o
   1   4  15      243.41      253.61      8.13 o
   2   4  15      960.97      957.92     14.33 o
   3   4  15       12.49       17.59      2.33 o
   4   4  15     2125.13     2128.76     26.81 o
   5   4  15       72.31       83.07      6.36 o
   6   4  15        5.34        2.76      3.69 o
   7   4  15      154.77      143.26     10.56 o
   8   4  15      721.85      754.02     17.93 o
  -7   5  15        6.16        5.69      3.02 o
  -6   5  15        0.04        0.91      3.01 o
  -5   5  15       15.53       13.20      4.77 o
  -4   5  15       85.46       82.13      6.39 o
  -3   5  15      101.44      112.60      8.66 o
  -2   5  15      502.78      483.83     15.26 o
  -1   5  15      129.93      118.49      7.70 o
   0   5  15     2123.50     2145.46     39.31 o
   1   5  15      278.70      282.96      9.41 o
   2   5  15      556.21      571.44     17.76 o
   3   5  15       87.17      107.14     10.57 o
   4   5  15      982.52      914.89     21.62 o
   5   5  15       70.95       87.37      6.23 o
   6   5  15     1575.05     1537.74     22.57 o
   7   5  15       25.05       27.46      4.45 o
  -7   6  15       10.85       13.00      3.14 o
  -6   6  15       59.62       57.55      4.58 o
  -5   6  15      509.91      533.80     21.65 o
  -4   6  15      242.59      251.88     16.00 o
  -3   6  15        6.95       10.11      4.77 o
  -2   6  15      478.57      484.39     22.29 o
  -1   6  15      291.14      299.54     17.49 o
   0   6  15     1651.42     1693.12     23.67 o
   1   6  15       27.49       29.12      4.16 o
   2   6  15       28.09       35.49      4.60 o
   3   6  15      205.36      212.70     10.51 o
   4   6  15      196.70      211.95     14.24 o
   5   6  15       46.30       40.31      6.00 o
   6   6  15       35.84       35.13      3.38 o
   7   6  15      382.04      375.91     12.41 o
  -6   7  15      153.36      165.05      9.20 o
  -5   7  15       16.13       16.15      3.09 o
  -4   7  15     1875.59     1898.29     67.17 o
  -3   7  15     1051.49     1077.58     28.87 o
  -2   7  15      542.50      551.86     17.13 o
  -1   7  15       93.82       95.57      7.48 o
   0   7  15     1217.63     1226.00     35.55 o
   1   7  15      207.07      207.47     13.89 o
   2   7  15      610.82      683.35     26.40 o
   3   7  15      100.13       92.29      9.81 o
   4   7  15      218.33      215.37      9.04 o
   5   7  15        3.68        4.71      2.02 o
   6   7  15      164.53      158.53      8.19 o
  -5   8  15        0.00       -0.60      1.45 o
  -4   8  15      246.49      250.88      9.13 o
  -3   8  15      223.77      242.52     11.00 o
  -2   8  15      463.42      471.97     14.33 o
  -1   8  15       89.86       77.72      9.03 o
   0   8  15       56.80       58.21      5.31 o
   1   8  15      653.33      662.92     16.07 o
   2   8  15        1.37        2.52      3.47 o
   3   8  15      132.37      140.94     10.27 o
   4   8  15        6.35        2.54      2.70 o
  -4   9  15       57.29       57.79      4.59 o
  -3   9  15       17.53       12.53      3.25 o
  -2   9  15      364.05      354.66     14.87 o
  -1   9  15       74.52       75.25      4.73 o
   0   9  15       24.09       30.88      5.53 o
   1   9  15      121.96      128.29      5.73 o
   2   9  15      290.54      312.78     12.59 o
   3   9  15      750.37      760.51     17.76 o
  -1  10  15       57.31       51.59      4.07 o
  -8   0  16      871.07      809.58     24.15 o
  -6   0  16      995.27      927.53     32.34 o
  -4   0  16       30.64       21.24      5.66 o
  -2   0  16      197.14      223.81     13.02 o
   0   0  16        0.36        9.40      3.22 o
   2   0  16     1592.39     1599.99     34.24 o
   4   0  16     5221.34     5083.84    177.97 o
   6   0  16      355.55      325.95     18.84 o
   8   0  16       99.22      110.84      7.84 o
  -9   1  16       83.30       79.05      5.35 o
  -8   1  16      736.92      694.34     15.56 o
  -7   1  16     1228.46     1156.28     23.62 o
  -6   1  16      326.10      331.30     13.70 o
  -5   1  16      584.21      554.41     17.75 o
  -4   1  16      243.59      278.43     12.12 o
  -3   1  16      851.37      844.42     15.53 o
  -2   1  16     1025.04     1049.25     16.08 o
  -1   1  16      814.03      767.82     16.46 o
   0   1  16     1233.58     1250.16     20.70 o
   1   1  16      718.34      727.07     17.69 o
   2   1  16     1175.71     1205.13     17.72 o
   3   1  16       79.45       72.31      4.71 o
   4   1  16      115.72      110.09      8.63 o
   5   1  16      132.32      134.26      8.89 o
   6   1  16       62.08       52.99      5.71 o
   7   1  16      138.41      139.91      9.75 o
   8   1  16       91.92       98.54      5.02 o
  -8   2  16        3.86        4.33      2.02 o
  -7   2  16        9.60       10.09      3.05 o
  -6   2  16      588.36      583.85     17.51 o
  -5   2  16       17.58       20.25      4.06 o
  -4   2  16      202.90      187.98     14.14 o
  -3   2  16     1314.24     1243.59     19.23 o
  -2   2  16     2477.49     2447.96     30.45 o
  -1   2  16     2397.65     2491.49     24.87 o
   0   2  16     1177.18     1164.08     16.99 o
   1   2  16      622.12      635.18     12.74 o
   2   2  16     3467.06     3573.43     30.71 o
   3   2  16     1684.41     1642.95     19.22 o
   4   2  16      934.45      894.10     20.16 o
   5   2  16      110.16      105.04      8.12 o
   6   2  16      714.24      729.77     32.99 o
   7   2  16      143.15      132.23      8.99 o
   8   2  16       88.90      100.77      7.71 o
  -8   3  16       15.55       12.71      1.58 o
  -7   3  16      421.60      406.74     12.87 o
  -6   3  16       33.92       42.58      4.80 o
  -5   3  16       89.44       98.54      7.35 o
  -4   3  16     2403.09     2397.94     49.89 o
  -3   3  16      289.90      255.94      8.94 o
  -2   3  16     2525.93     2471.00     31.40 o
  -1   3  16     1407.18     1418.64     30.52 o
   0   3  16      716.67      720.13     11.64 o
   1   3  16       55.30       42.95      3.01 o
   2   3  16      169.13      172.82      7.22 o
   3   3  16       31.65       37.61      2.76 o
   4   3  16     1291.72     1207.51     20.04 o
   5   3  16       30.78       41.31      6.60 o
   6   3  16       73.97       73.50      9.14 o
   7   3  16        6.15        4.90      3.45 o
   8   3  16      208.18      187.20      9.65 o
  -7   4  16      393.72      413.49     10.80 o
  -6   4  16      313.12      309.83     17.83 o
  -5   4  16      482.93      480.32     14.97 o
  -4   4  16      195.81      235.00     10.90 o
  -3   4  16     1522.87     1526.00     34.70 o
  -2   4  16      855.67      865.58     16.62 o
  -1   4  16       36.34       35.97      5.40 o
   0   4  16       39.20       46.39      7.43 o
   1   4  16      603.55      597.12     12.62 o
   2   4  16      449.54      394.95      9.33 o
   3   4  16      569.29      522.50     13.28 o
   4   4  16       21.03        9.57      2.32 o
   5   4  16      538.19      509.40     14.72 o
   6   4  16      225.39      202.95     13.38 o
   7   4  16      999.94     1052.60     25.91 o
   8   4  16       26.67       22.50      3.03 o
  -7   5  16       87.38       73.19      6.35 o
  -6   5  16      305.63      289.64     14.81 o
  -5   5  16      204.39      229.13      9.87 o
  -4   5  16       12.54        6.38      2.63 o
  -3   5  16      119.86      119.29      7.81 o
  -2   5  16     1051.50     1128.76     27.96 o
  -1   5  16       38.88       44.57      5.10 o
   0   5  16      808.51      779.23     19.72 o
   1   5  16      114.05      132.04      8.56 o
   2   5  16       86.03       82.98     15.18 o
   3   5  16        3.91        6.55      2.75 o
   4   5  16       64.46       50.40      4.97 o
   5   5  16     2302.87     2183.58     28.59 o
   6   5  16     1057.01     1022.58     25.61 o
   7   5  16        6.74        9.27      2.84 o
  -7   6  16      139.32      150.28      7.33 o
  -6   6  16       15.30       16.34      2.68 o
  -5   6  16        9.41       15.10      4.62 o
  -4   6  16       16.13       16.81      5.32 o
  -3   6  16      543.57      554.59     23.25 o
  -2   6  16      507.87      519.23     23.02 o
  -1   6  16      702.35      696.55     18.19 o
   0   6  16      383.04      353.92     13.43 o
   1   6  16        7.96        6.27      2.03 o
   2   6  16      215.90      223.88     10.77 o
   3   6  16       54.10       60.61      5.79 o
   4   6  16      234.33      258.01     14.93 o
   5   6  16        2.19        4.35      3.02 o
   6   6  16        0.90        2.32      2.42 o
  -6   7  16        1.82        2.61      1.79 o
  -5   7  16      660.15      701.62     14.73 o
  -4   7  16      151.24      186.22      9.27 o
  -3   7  16      332.83      335.89     12.75 o
  -2   7  16      751.29      748.62     19.41 o
  -1   7  16      136.56      158.37     13.37 o
   0   7  16        2.87        2.49      3.92 o
   1   7  16     1621.00     1692.97     27.54 o
   2   7  16       18.12       11.27      4.52 o
   3   7  16      133.50      138.82     11.37 o
   4   7  16       97.26      104.27      5.94 o
   5   7  16       84.83       83.06      4.71 o
  -5   8  16        3.83        4.26      2.09 o
  -4   8  16      142.70      135.52      6.34 o
  -3   8  16      172.71      172.84     12.18 o
  -2   8  16        0.91        2.06      3.03 o
  -1   8  16       86.50       88.80      9.12 o
   0   8  16      118.25      119.60      7.05 o
   1   8  16       81.71       98.10      6.05 o
   2   8  16      171.42      178.37     11.73 o
   3   8  16      892.65      888.01     23.74 o
   4   8  16      201.19      209.86     10.30 o
  -3   9  16       32.40       33.05      4.08 o
  -2   9  16        0.26        2.97      2.48 o
  -1   9  16        7.00        7.90      1.87 o
   0   9  16       94.67       93.23      4.84 o
   1   9  16       12.27       13.07      1.97 o
   2   9  16       61.79       72.83      5.86 o
   3   9  16        6.22        9.05      2.34 o
  -7   0  17     1176.76     1202.26     33.29 o
  -5   0  17      412.29      368.95     20.53 o
  -3   0  17       20.55       24.94      5.96 o
  -1   0  17      436.65      445.84     13.36 o
   1   0  17     1220.47     1313.96     22.93 o
   3   0  17     1856.62     1977.93     29.69 o
   5   0  17        2.39        1.27      3.77 o
   7   0  17      396.50      397.37     17.57 o
  -8   1  17      225.33      204.57      7.96 o
  -7   1  17      143.31      112.69      7.31 o
  -6   1  17        1.29        1.56      2.75 o
  -5   1  17      133.21      127.83      8.72 o
  -4   1  17      196.07      182.36     10.14 o
  -3   1  17      297.36      286.15     11.97 o
  -2   1  17      902.73      845.16     15.35 o
  -1   1  17      319.63      310.49      6.93 o
   0   1  17       50.36       51.94      3.95 o
   1   1  17      434.04      452.32     11.09 o
   2   1  17        3.28        3.20      1.95 o
   3   1  17      133.90      130.59      5.02 o
   4   1  17     1451.91     1442.55     28.12 o
   5   1  17     1273.67     1291.61     30.37 o
   6   1  17      443.30      454.23     15.04 o
   7   1  17      383.79      395.32     12.13 o
   8   1  17      121.11      118.71      8.52 o
  -8   2  17       47.35       48.20      3.79 o
  -7   2  17        5.01        0.17      2.14 o
  -6   2  17      603.51      596.89     17.21 o
  -5   2  17        2.48        4.86      7.01 o
  -4   2  17      925.96      911.74     21.69 o
  -3   2  17     2588.74     2535.51     34.75 o
  -2   2  17      169.69      165.71      5.85 o
  -1   2  17      162.19      164.01      6.75 o
   0   2  17     1747.35     1757.15     21.70 o
   1   2  17        2.00        5.59      1.83 o
   2   2  17     3986.70     3987.09     41.87 o
   3   2  17       73.93       88.00      4.71 o
   4   2  17      444.24      373.66     21.30 o
   5   2  17      672.61      660.53     19.15 o
   6   2  17      209.26      202.25      9.70 o
   7   2  17      136.54      120.90      6.41 o
   8   2  17       55.96       58.24      5.47 o
  -8   3  17      550.90      513.22      9.79 o
  -7   3  17      550.07      541.92     10.35 o
  -6   3  17       95.15       85.75      5.04 o
  -5   3  17      310.14      338.54     10.18 o
  -4   3  17      258.71      241.54      8.71 o
  -3   3  17        1.14        0.58      2.58 o
  -2   3  17     2612.93     2592.95     35.46 o
  -1   3  17     1171.10     1100.84     46.27 o
   0   3  17      434.61      451.69      9.50 o
   1   3  17     1030.13     1073.28     17.27 o
   2   3  17       28.11       28.91      3.13 o
   3   3  17       29.60       45.27      6.86 o
   4   3  17      216.27      172.81      7.61 o
   5   3  17      200.27      226.75     11.37 o
   6   3  17      316.16      296.35     16.78 o
   7   3  17       65.59       76.01      7.57 o
   8   3  17      341.84      354.99     11.59 o
  -7   4  17       31.63       35.02      6.30 o
  -6   4  17        6.22        4.17      2.55 o
  -5   4  17      137.55      153.59      8.36 o
  -4   4  17      696.31      725.04     18.62 o
  -3   4  17      734.25      690.12     18.28 o
  -2   4  17      391.38      402.92     14.02 o
  -1   4  17     1028.75     1005.70     40.22 o
   0   4  17       17.54       17.14      3.51 o
   1   4  17       43.65       61.96      5.51 o
   2   4  17       37.13       49.24      7.50 o
   3   4  17      177.41      174.44      7.84 o
   4   4  17      251.34      267.69      9.44 o
   5   4  17       57.82       63.11      5.21 o
   6   4  17       41.12       49.86      6.60 o
   7   4  17       39.15       34.09      4.77 o
  -7   5  17      490.39      511.59     14.05 o
  -6   5  17      454.53      479.71     17.51 o
  -5   5  17       25.29       34.74      4.08 o
  -4   5  17        5.27        9.60      2.85 o
  -3   5  17      142.80      169.53      9.17 o
  -2   5  17      243.69      255.66     11.36 o
  -1   5  17       26.01       27.49      4.09 o
   0   5  17      620.19      642.64     26.37 o
   1   5  17       82.07      113.75      8.45 o
   2   5  17       52.42       34.74      4.82 o
   3   5  17      243.07      240.25     11.44 o
   4   5  17        7.28        0.03      3.56 o
   5   5  17        2.07        0.13      2.11 o
   6   5  17      178.21      183.65     10.22 o
   7   5  17        0.41        4.38      1.57 o
  -6   6  17      533.44      545.29     11.37 o
  -5   6  17       92.82      105.56      9.01 o
  -4   6  17      614.97      635.91     23.08 o
  -3   6  17     1307.27     1376.20     35.35 o
  -2   6  17       95.06       92.27      9.46 o
  -1   6  17      639.72      657.60     20.58 o
   0   6  17     1239.46     1327.77     26.77 o
   1   6  17       14.57       12.81      3.04 o
   2   6  17      251.29      283.24     11.97 o
   3   6  17       13.83       21.50      3.65 o
   4   6  17      126.74      117.31      6.65 o
   5   6  17      130.12      128.88      6.27 o
   6   6  17      216.25      216.96      9.62 o
  -6   7  17       77.60       76.69      5.06 o
  -5   7  17        9.61        9.74      2.20 o
  -4   7  17      270.68      280.40     10.26 o
  -3   7  17       49.50       55.65      5.40 o
  -2   7  17      182.64      181.89      9.48 o
  -1   7  17      105.08       87.81      9.98 o
   0   7  17      118.53      119.42     10.73 o
   1   7  17       10.24       10.46      2.72 o
   2   7  17      566.95      589.38     23.20 o
   3   7  17      424.28      470.32     19.33 o
   4   7  17      563.42      603.24     19.38 o
   5   7  17       13.77       11.13      2.75 o
  -4   8  17       71.39       74.07      6.35 o
  -3   8  17        4.11        8.09      3.31 o
  -2   8  17       47.06       66.34      7.57 o
  -1   8  17       18.32       14.29      4.20 o
   0   8  17       68.57       79.56      5.55 o
   1   8  17       75.62       70.38      4.83 o
   2   8  17      377.36      389.04     16.05 o
   3   8  17        7.10        3.27      2.83 o
   4   8  17      311.97      327.14     11.54 o
  -3   9  17       72.13       65.10      4.88 o
  -2   9  17       54.87       62.35      5.35 o
  -1   9  17       29.41       20.35      3.53 o
   0   9  17        3.43        0.23      2.04 o
   1   9  17        0.10       -1.73      1.78 o
   2   9  17        1.37        1.70      1.79 o
  -8   0  18     2492.07     2466.32     35.98 o
  -6   0  18      795.50      786.28     28.35 o
  -4   0  18      481.03      444.37     22.19 o
  -2   0  18      397.09      422.54     20.16 o
   0   0  18     1624.24     1648.52     47.69 o
   2   0  18        9.42        8.28      2.96 o
   4   0  18        6.65       -1.13      3.05 o
   6   0  18      469.68      434.74     20.38 o
   8   0  18       17.28       17.02      2.79 o
  -8   1  18       11.67       19.00      2.57 o
  -7   1  18      279.66      278.35     10.66 o
  -6   1  18     1032.77      989.32     22.19 o
  -5   1  18      536.25      519.12     16.78 o
  -4   1  18        5.48        3.75      2.82 o
  -3   1  18       83.07       80.26      6.79 o
  -2   1  18      247.86      253.23     11.23 o
  -1   1  18     1589.35     1614.07     19.00 o
   0   1  18      100.51       97.61      4.65 o
   1   1  18     1193.42     1140.46     21.83 o
   2   1  18      185.51      198.25      7.72 o
   3   1  18     1886.38     1961.76     21.88 o
   4   1  18       60.57       52.68      5.50 o
   5   1  18       43.71       40.32      5.29 o
   6   1  18       44.38       47.56      5.17 o
   7   1  18       26.06       25.07      3.22 o
   8   1  18      232.10      217.75      9.20 o
  -8   2  18      190.22      176.81      6.05 o
  -7   2  18        9.96       16.24      2.98 o
  -6   2  18       19.85       25.97      4.46 o
  -5   2  18       35.16       34.42      4.73 o
  -4   2  18      239.65      226.53     11.06 o
  -3   2  18     2658.20     2522.40     35.25 o
  -2   2  18      315.57      301.62      9.93 o
  -1   2  18      494.71      484.98     10.47 o
   0   2  18      234.29      244.51      8.47 o
   1   2  18        7.24        5.18      1.71 o
   2   2  18      675.34      712.06     14.48 o
   3   2  18       85.00       88.88      7.72 o
   4   2  18       20.98       18.52      6.04 o
   5   2  18      674.19      671.52     19.02 o
   6   2  18      257.13      251.36     10.40 o
   7   2  18      505.41      493.89     13.45 o
   8   2  18      615.63      650.50     15.14 o
  -7   3  18       64.97       58.61      6.17 o
  -6   3  18      492.69      481.66     10.68 o
  -5   3  18      158.29      170.83      7.05 o
  -4   3  18      908.28      908.14     16.35 o
  -3   3  18      434.44      447.03     14.53 o
  -2   3  18      526.04      465.24     13.32 o
  -1   3  18      159.19      173.49      7.40 o
   0   3  18     2571.35     2605.65     35.51 o
   1   3  18     1708.08     1667.89     21.81 o
   2   3  18      111.62      104.98     11.20 o
   3   3  18     2026.77     1875.43     65.26 o
   4   3  18     1774.60     1662.59     22.89 o
   5   3  18       79.93       72.20      6.46 o
   6   3  18     1012.29     1041.35     18.85 o
   7   3  18      517.00      525.66     17.62 o
  -7   4  18      811.39      808.98     29.94 o
  -6   4  18      630.10      632.81     14.22 o
  -5   4  18      270.10      281.95     10.78 o
  -4   4  18      185.59      185.57      9.38 o
  -3   4  18        3.76       12.15      3.37 o
  -2   4  18      153.45      136.58      8.36 o
  -1   4  18       37.02       41.16      4.86 o
   0   4  18       24.56       22.20      6.05 o
   1   4  18       18.90       26.92      6.42 o
   2   4  18     1732.02     1763.74     32.52 o
   3   4  18       33.44       31.55      4.98 o
   4   4  18       91.42       91.53      5.52 o
   5   4  18       48.39       46.17      4.31 o
   6   4  18       42.62       41.88      5.91 o
   7   4  18      153.87      132.03      7.69 o
  -6   5  18      132.39      144.23      8.87 o
  -5   5  18      575.79      595.02     14.36 o
  -4   5  18       15.12       13.44      3.14 o
  -3   5  18      524.08      540.85     18.24 o
  -2   5  18       19.50       29.72      4.34 o
  -1   5  18      174.26      181.48      9.70 o
   0   5  18        2.20       11.98      4.81 o
   1   5  18      352.24      358.09     14.20 o
   2   5  18      376.86      343.69     20.17 o
   3   5  18       83.79       90.19      7.10 o
   4   5  18      189.54      165.75      8.65 o
   5   5  18      276.39      262.49      8.76 o
   6   5  18      428.14      401.92     13.26 o
  -6   6  18       43.24       46.55      3.13 o
  -5   6  18        4.19        6.54      2.27 o
  -4   6  18       62.31       58.09      7.05 o
  -3   6  18        7.29        9.47      4.11 o
  -2   6  18      245.28      260.52     10.62 o
  -1   6  18     1080.77     1109.95     31.37 o
   0   6  18      105.19      121.80      7.84 o
   1   6  18      642.21      654.87     19.15 o
   2   6  18      470.23      480.37     15.14 o
   3   6  18      469.78      460.01     14.16 o
   4   6  18      310.81      347.26     15.43 o
   5   6  18      669.16      676.89     12.35 o
  -5   7  18     1896.57     1925.84     49.50 o
  -4   7  18      130.39      133.46      6.75 o
  -3   7  18       39.89       41.57      6.21 o
  -2   7  18      789.59      790.55     26.90 o
  -1   7  18       94.31      106.94     10.08 o
   0   7  18        1.22        3.40      3.28 o
   1   7  18     1615.29     1644.91     24.44 o
   2   7  18       30.91       28.89      5.88 o
   3   7  18     1600.08     1686.74     33.94 o
   4   7  18       32.41       48.72      5.49 o
  -4   8  18       38.73       41.68      4.35 o
  -3   8  18      232.30      245.93     11.89 o
  -2   8  18      121.81      133.95      9.52 o
  -1   8  18      664.13      678.58     14.57 o
   0   8  18       63.43       59.91      4.49 o
   1   8  18       18.23       14.72      3.88 o
   2   8  18       27.58       32.12      4.85 o
   3   8  18      217.23      241.31     10.61 o
   4   8  18       43.42       52.78      4.22 o
  -2   9  18       16.91       21.33      2.88 o
  -1   9  18       36.73       23.29      3.11 o
   0   9  18       10.40        8.26      2.04 o
   1   9  18       35.47       36.09      3.60 o
  -7   0  19      437.94      418.42     17.56 o
  -5   0  19     1550.10     1500.18     39.72 o
  -3   0  19       71.05       76.94      9.39 o
  -1   0  19     2123.03     2179.38     31.36 o
   1   0  19     2273.90     2322.51     32.15 o
   3   0  19     1036.16     1008.39     33.01 o
   5   0  19        4.46        0.65      2.18 o
   7   0  19      174.79      186.83     10.67 o
  -8   1  19       10.75        7.57      2.27 o
  -7   1  19     1208.99     1182.45     20.96 o
  -6   1  19      293.31      299.06     11.87 o
  -5   1  19      176.71      154.30      9.20 o
  -4   1  19      153.41      132.39      8.70 o
  -3   1  19      175.55      174.00     10.98 o
  -2   1  19      675.42      737.69     19.26 o
  -1   1  19     2067.25     2018.23     21.23 o
   0   1  19      663.16      692.40     13.12 o
   1   1  19       49.40       63.43      4.02 o
   2   1  19        8.97        5.92      1.98 o
   3   1  19       70.59       56.56      4.81 o
   4   1  19       86.51       84.74      6.78 o
   5   1  19       54.88       61.53      9.30 o
   6   1  19      764.45      774.55     18.14 o
   7   1  19       79.67       79.40      4.91 o
  -7   2  19      126.68      116.43      6.16 o
  -6   2  19      475.07      450.24     13.80 o
  -5   2  19       15.32       11.98      3.37 o
  -4   2  19      118.25      132.59      9.42 o
  -3   2  19      369.10      313.77     12.63 o
  -2   2  19     1048.15     1033.32     22.32 o
  -1   2  19      908.33      861.34     34.26 o
   0   2  19      169.16      159.45      7.00 o
   1   2  19     1102.20     1131.69     18.39 o
   2   2  19     3467.21     3475.23     62.43 o
   3   2  19      463.74      473.58     24.59 o
   4   2  19       48.22       41.46      7.86 o
   5   2  19      631.08      630.64     38.21 o
   6   2  19      141.26      132.65      7.36 o
   7   2  19      602.85      568.43     20.07 o
  -7   3  19       84.38       80.14      4.36 o
  -6   3  19      430.52      443.97     12.37 o
  -5   3  19      193.14      185.22      6.97 o
  -4   3  19     1010.28      945.32     49.97 o
  -3   3  19       50.22       43.86      4.84 o
  -2   3  19      208.82      203.86      9.77 o
  -1   3  19        3.69        8.20      2.91 o
   0   3  19       28.59       25.71      6.22 o
   1   3  19      479.66      438.92     22.78 o
   2   3  19       82.91       96.42     11.19 o
   3   3  19     1132.46     1216.32     24.28 o
   4   3  19        1.86        5.07      3.14 o
   5   3  19      350.02      311.60     11.49 o
   6   3  19       26.63       21.68      2.94 o
   7   3  19       99.23       91.43      6.96 o
  -6   4  19        1.83        4.63      1.75 o
  -5   4  19       38.22       34.16      3.97 o
  -4   4  19      302.67      302.33     11.44 o
  -3   4  19       59.74       44.65      4.99 o
  -2   4  19        3.17        6.06      2.65 o
  -1   4  19      534.31      545.80     31.50 o
   0   4  19       12.04        9.70      4.92 o
   1   4  19      167.74      164.53     14.08 o
   2   4  19      489.76      450.75     16.56 o
   3   4  19       13.74        5.57      2.08 o
   4   4  19      194.60      220.46      7.95 o
   5   4  19      231.09      237.14     13.40 o
   6   4  19      191.36      193.38     10.57 o
   7   4  19      355.20      341.65     10.27 o
  -6   5  19      404.71      390.44      9.39 o
  -5   5  19      764.05      715.15     14.63 o
  -4   5  19      132.66      143.39      7.57 o
  -3   5  19      199.17      196.59      9.36 o
  -2   5  19      543.94      544.68     16.00 o
  -1   5  19      200.41      241.51     16.26 o
   0   5  19      268.65      263.05     17.06 o
   1   5  19      257.73      251.07     11.92 o
   2   5  19       60.25       54.80      5.63 o
   3   5  19       33.33       32.65      4.49 o
   4   5  19        1.60        1.94      2.51 o
   5   5  19        1.17        2.65      1.57 o
   6   5  19       34.62       23.38      2.25 o
  -5   6  19      317.61      324.99      9.49 o
  -4   6  19       79.19       80.71      7.63 o
  -3   6  19      617.80      626.42     21.82 o
  -2   6  19      577.13      584.83     15.29 o
  -1   6  19        4.84        6.78      3.61 o
   0   6  19        6.11        7.55      2.66 o
   1   6  19      397.98      369.67     17.83 o
   2   6  19      239.90      243.05     10.48 o
   3   6  19      156.07      163.58     11.34 o
   4   6  19       41.87       40.24      5.27 o
   5   6  19      432.77      458.49     12.97 o
  -5   7  19       20.16       15.04      2.80 o
  -4   7  19        2.71        4.29      1.94 o
  -3   7  19      101.73      110.13      9.37 o
  -2   7  19      510.86      546.72     21.11 o
  -1   7  19     1320.75     1281.83     31.79 o
   0   7  19      437.02      460.10     17.85 o
   1   7  19      750.98      766.73     24.83 o
   2   7  19       67.40       56.50      7.05 o
   3   7  19      157.63      148.27      9.63 o
   4   7  19      138.48      163.94      8.44 o
  -3   8  19      175.74      176.24      8.97 o
  -2   8  19      213.98      183.13      6.71 o
  -1   8  19       15.56       19.58      2.70 o
   0   8  19      494.07      470.43     10.67 o
   1   8  19        1.25        2.54      2.67 o
   2   8  19     1076.16     1108.32     22.77 o
   3   8  19       82.76       88.43      5.71 o
  -6   0  20      599.54      631.78     23.27 o
  -4   0  20       86.01       85.78     10.09 o
  -2   0  20     3840.79     3861.30     63.34 o
   0   0  20     1034.43     1066.27     22.25 o
   2   0  20      941.67      917.84     30.21 o
   4   0  20      627.15      568.54     23.66 o
   6   0  20      290.88      283.06     15.04 o
  -7   1  20      264.54      260.98      9.62 o
  -6   1  20      356.48      334.19     11.94 o
  -5   1  20      152.78      151.36      8.93 o
  -4   1  20      585.97      610.81     17.96 o
  -3   1  20      131.66      143.29      8.93 o
  -2   1  20      602.22      613.79     17.89 o
  -1   1  20       26.98       28.30      4.55 o
   0   1  20     5212.74     5250.86     85.74 o
   1   1  20     3610.55     3695.26     42.49 o
   2   1  20      227.13      207.83     15.67 o
   3   1  20       80.05       75.55      6.56 o
   4   1  20        9.83        8.58      3.10 o
   5   1  20       25.74       25.73      3.35 o
   6   1  20      205.07      229.69      9.48 o
   7   1  20       50.08       49.11      3.51 o
  -7   2  20       84.07       88.76      4.88 o
  -6   2  20        0.96        1.09      1.99 o
  -5   2  20       80.44       66.17      5.80 o
  -4   2  20       21.63       23.24      3.95 o
  -3   2  20       20.90       21.97      6.15 o
  -2   2  20     1359.68     1381.42     26.05 o
  -1   2  20      687.85      678.66     28.01 o
   0   2  20     1594.14     1542.90     42.22 o
   1   2  20     1162.36     1159.86     36.43 o
   2   2  20     1613.72     1638.62     43.47 o
   3   2  20      808.36      762.73     30.60 o
   4   2  20      331.03      343.08     15.15 o
   5   2  20      384.05      408.49     11.11 o
   6   2  20      420.38      428.06     11.95 o
   7   2  20      932.94      944.53     20.78 o
  -7   3  20      101.85       97.34      6.53 o
  -6   3  20      230.88      224.49      8.10 o
  -5   3  20       25.26       20.75      4.11 o
  -4   3  20       46.77       33.55      6.27 o
  -3   3  20       72.99       79.13     10.00 o
  -2   3  20      454.66      466.29     14.38 o
  -1   3  20      511.15      507.61     24.50 o
   0   3  20      249.28      252.79     17.46 o
   1   3  20      998.16      949.27     33.46 o
   2   3  20      216.78      250.99     12.49 o
   3   3  20        1.53       -2.16      2.16 o
   4   3  20      261.48      304.53     16.98 o
   5   3  20        5.54        4.82      2.20 o
   6   3  20     1748.70     1775.67     32.99 o
   7   3  20       22.04       18.42      3.01 o
  -6   4  20       27.34       19.96      3.01 o
  -5   4  20     1342.63     1405.25     20.81 o
  -4   4  20      274.79      285.40     12.99 o
  -3   4  20     2062.59     2131.86     30.24 o
  -2   4  20       11.62       15.78      3.43 o
  -1   4  20      599.31      614.59     26.31 o
   0   4  20       43.40       41.92      7.82 o
   1   4  20      437.41      427.40     22.43 o
   2   4  20      185.74      238.14     11.99 o
   3   4  20       98.20      100.38      5.59 o
   4   4  20      417.85      384.02      9.83 o
   5   4  20      270.13      227.67     12.08 o
   6   4  20        8.91       11.59      3.00 o
  -6   5  20        0.74       -1.13      2.01 o
  -5   5  20      100.24       92.56      4.90 o
  -4   5  20       58.96       49.88      4.45 o
  -3   5  20       43.22       41.33      4.39 o
  -2   5  20      563.91      593.48     16.14 o
  -1   5  20      583.12      584.86     24.39 o
   0   5  20      533.11      511.07     23.37 o
   1   5  20      346.62      359.51     13.80 o
   2   5  20       27.58       28.05      4.22 o
   3   5  20      113.13      108.75      7.01 o
   4   5  20       23.54       19.84      3.92 o
   5   5  20        4.70        1.90      1.66 o
  -5   6  20      410.47      406.14     15.63 o
  -4   6  20      709.78      704.91     14.82 o
  -3   6  20       52.20       64.34      7.01 o
  -2   6  20       35.23       31.39      5.58 o
  -1   6  20        0.64        4.25      2.32 o
   0   6  20      105.53      116.64      5.66 o
   1   6  20      174.34      185.50     12.15 o
   2   6  20      873.67      887.98     18.49 o
   3   6  20        2.07        3.70      2.81 o
   4   6  20      464.55      456.63     14.57 o
  -4   7  20        5.81        4.47      2.41 o
  -3   7  20      162.83      168.47     10.38 o
  -2   7  20       36.05       36.85      5.77 o
  -1   7  20        1.20        4.55      2.75 o
   0   7  20       34.19       33.97      3.70 o
   1   7  20      482.93      495.22     18.67 o
   2   7  20      424.42      441.13     16.52 o
   3   7  20     1692.00     1697.66     28.20 o
   4   7  20      160.52      195.35      7.77 o
  -3   8  20       33.19       32.55      3.46 o
  -2   8  20      328.83      315.38     11.73 o
  -1   8  20      120.71      122.49      5.09 o
   0   8  20      122.75      111.21      9.33 o
   1   8  20      542.33      569.59     15.80 o
   2   8  20       30.61       33.04      3.81 o
  -7   0  21      419.19      461.27     15.32 o
  -5   0  21       53.44       58.92      8.01 o
  -3   0  21     2187.95     2285.37     48.96 o
  -1   0  21      453.18      480.40     22.59 o
   1   0  21      339.59      357.45     19.29 o
   3   0  21     1737.60     1726.22     42.58 o
   5   0  21      260.30      252.49     15.44 o
   7   0  21       39.31       40.86      4.11 o
  -7   1  21      275.19      302.24      8.53 o
  -6   1  21        1.96        2.48      3.90 o
  -5   1  21      383.04      396.47     15.97 o
  -4   1  21      949.59      938.47     21.62 o
  -3   1  21      285.39      280.81     12.25 o
  -2   1  21      218.88      227.28     10.99 o
  -1   1  21      880.15      907.58     21.70 o
   0   1  21       20.53       24.32      4.50 o
   1   1  21     1131.29     1135.45     23.73 o
   2   1  21      201.20      222.49     15.93 o
   3   1  21        0.56        1.49      2.39 o
   4   1  21       15.05       19.22      5.61 o
   5   1  21      881.77      866.69     19.59 o
   6   1  21      251.60      238.66      8.87 o
   7   1  21        9.45       12.15      2.62 o
  -7   2  21        0.85        0.17      1.05 o
  -6   2  21       68.53       71.44      5.03 o
  -5   2  21        1.21        4.57      3.59 o
  -4   2  21      180.21      176.96      9.22 o
  -3   2  21       46.78       41.22      4.92 o
  -2   2  21      440.29      485.27     15.49 o
  -1   2  21      574.49      602.90     26.51 o
   0   2  21      126.79      129.67     12.53 o
   1   2  21        2.19       10.01      4.90 o
   2   2  21       55.24       56.08      8.78 o
   3   2  21       13.73        4.85      4.61 o
   4   2  21      210.54      228.23     10.85 o
   5   2  21      804.49      847.34     18.39 o
   6   2  21      103.01      111.15      5.72 o
   7   2  21      640.35      660.56     14.95 o
  -6   3  21       61.99       68.45      6.89 o
  -5   3  21      119.72      107.52      9.83 o
  -4   3  21      737.07      732.82     26.61 o
  -3   3  21      250.62      270.42     17.34 o
  -2   3  21      232.12      218.66     16.02 o
  -1   3  21       77.69       78.03     10.14 o
   0   3  21      266.96      265.55     17.84 o
   1   3  21     1700.83     1804.34     45.72 o
   2   3  21      148.09      162.84     10.13 o
   3   3  21      960.48      973.53     64.61 o
   4   3  21      561.52      527.60     15.52 o
   5   3  21      217.80      238.99      8.94 o
   6   3  21      466.70      443.37     14.90 o
  -6   4  21      469.94      464.70     13.62 o
  -5   4  21       35.62       32.77      5.37 o
  -4   4  21     1160.42     1115.17     19.32 o
  -3   4  21        2.04        2.62      2.30 o
  -2   4  21      292.13      266.19     17.12 o
  -1   4  21       72.57       79.31      9.90 o
   0   4  21      132.30      141.44     12.98 o
   1   4  21       16.46       27.27      8.07 o
   2   4  21      383.89      393.40     13.80 o
   3   4  21        5.71        5.14      2.05 o
   4   4  21      179.78      139.67      7.38 o
   5   4  21       29.08       27.06      4.23 o
   6   4  21       34.03       46.86      4.08 o
  -5   5  21       17.88       16.69      2.17 o
  -4   5  21     1282.99     1311.11     19.21 o
  -3   5  21        5.77        6.65      2.26 o
  -2   5  21     1109.86     1109.64     31.28 o
  -1   5  21        1.05        9.09      4.53 o
   0   5  21       68.72       68.46      6.09 o
   1   5  21      201.16      198.74     10.07 o
   2   5  21       44.72       64.09      8.53 o
   3   5  21      248.29      241.10      9.53 o
   4   5  21      494.33      496.01     14.71 o
  -5   6  21        0.34       -0.03      1.63 o
  -4   6  21       42.90       45.85      5.77 o
  -3   6  21        6.69       10.38      3.60 o
  -2   6  21      128.68      129.46      6.93 o
  -1   6  21      664.48      659.80     15.51 o
   0   6  21       88.66       96.01      5.69 o
   1   6  21       13.33       13.03      2.62 o
   2   6  21        8.72        8.77      2.55 o
   3   6  21        7.07       11.48      3.14 o
   4   6  21      134.28      118.90      6.47 o
  -4   7  21       11.34       10.40      2.37 o
  -3   7  21      156.74      147.41      8.60 o
  -2   7  21        2.33        4.92      2.62 o
  -1   7  21       89.50       88.18      7.00 o
   0   7  21      686.29      683.29     12.92 o
   1   7  21      265.72      227.36     11.62 o
   2   7  21      347.08      354.46     13.29 o
   3   7  21      161.57      149.18      7.38 o
  -1   8  21      225.17      222.08      8.52 o
   0   8  21       22.52       20.05      3.06 o
   1   8  21      206.42      195.22      8.02 o
  -6   0  22      552.11      575.10     19.21 o
  -4   0  22      776.88      777.09     27.21 o
  -2   0  22     1179.77     1113.67     34.07 o
   0   0  22      608.29      628.98     25.57 o
   2   0  22     2018.84     2078.61     44.43 o
   4   0  22       47.48       37.77      6.06 o
   6   0  22        9.94        7.30      2.80 o
  -7   1  22       31.02       26.39      3.53 o
  -6   1  22       38.75       33.30      3.56 o
  -5   1  22       32.02       41.00      4.51 o
  -4   1  22       37.61       40.28      4.83 o
  -3   1  22      242.65      250.77     19.11 o
  -2   1  22      462.41      497.50     15.96 o
  -1   1  22       12.81       16.19      3.55 o
   0   1  22        0.91        0.29      2.41 o
   1   1  22       23.91       31.15      4.43 o
   2   1  22        3.84       13.27      4.92 o
   3   1  22      389.40      431.80     14.37 o
   4   1  22      388.13      404.40     19.09 o
   5   1  22      195.92      195.80      8.91 o
   6   1  22      154.91      150.61      6.38 o
  -6   2  22       29.32       35.80      3.30 o
  -5   2  22       58.09       55.69      4.76 o
  -4   2  22      405.61      381.19     19.49 o
  -3   2  22        0.32        4.50      2.46 o
  -2   2  22      778.39      817.67     23.10 o
  -1   2  22      100.67      104.19     11.56 o
   0   2  22       40.08       39.19      7.46 o
   1   2  22      469.85      502.81     23.70 o
   2   2  22       67.76       81.13      7.39 o
   3   2  22      433.17      439.04     22.26 o
   4   2  22      855.11      824.24     19.22 o
   5   2  22      142.89      142.85      7.20 o
   6   2  22      670.23      683.56     24.77 o
  -6   3  22      160.76      147.57      8.56 o
  -5   3  22      507.28      476.88     18.53 o
  -4   3  22      659.98      641.54     23.90 o
  -3   3  22       85.92       95.23     10.41 o
  -2   3  22       33.88       36.26      7.17 o
  -1   3  22      422.87      425.75     22.02 o
   0   3  22      403.70      431.28     22.28 o
   1   3  22      171.26      185.67     14.70 o
   2   3  22       23.68       13.96      2.71 o
   3   3  22      450.72      451.45     14.40 o
   4   3  22        0.12        4.86      3.23 o
   5   3  22       52.81       55.38      4.08 o
   6   3  22      358.59      336.56     11.11 o
  -5   4  22      134.55      137.87      9.01 o
  -4   4  22      199.31      189.48     12.18 o
  -3   4  22     1744.28     1728.51     39.35 o
  -2   4  22       13.97       14.65      5.09 o
  -1   4  22      523.65      574.65     24.37 o
   0   4  22       17.71       21.67      5.83 o
   1   4  22       39.75       36.76      7.49 o
   2   4  22      284.44      277.47     11.00 o
   3   4  22     2827.79     2785.12     31.03 o
   4   4  22       82.23       75.14      6.43 o
   5   4  22      581.04      545.66     14.17 o
  -5   5  22     1085.21     1082.16     22.40 o
  -4   5  22      693.09      709.01     19.00 o
  -3   5  22      177.84      164.69     10.88 o
  -2   5  22      773.44      722.26     23.88 o
  -1   5  22      854.56      888.56     27.73 o
   0   5  22        1.03        1.82      1.80 o
   1   5  22      434.18      441.12     19.82 o
   2   5  22       28.30       36.75      4.26 o
   3   5  22      196.13      185.20     11.31 o
   4   5  22      116.83      108.16      5.75 o
  -4   6  22        0.23        1.30      2.39 o
  -3   6  22     1291.77     1253.69     27.47 o
  -2   6  22       78.87       79.33      5.02 o
  -1   6  22       10.33        8.09      2.31 o
   0   6  22     1057.75     1027.04     22.24 o
   1   6  22      178.19      179.73      7.42 o
   2   6  22      466.58      467.95     16.16 o
   3   6  22      587.11      565.35     14.94 o
  -3   7  22       11.16        7.95      2.13 o
  -2   7  22        4.82        5.02      2.09 o
  -1   7  22       23.03       18.16      2.24 o
   0   7  22       18.66       15.15      3.48 o
   1   7  22       57.64       55.13      5.22 o
   2   7  22      187.52      168.45      7.93 o
  -5   0  23      101.71       95.94      8.56 o
  -3   0  23       63.02       66.23      8.63 o
  -1   0  23      783.96      804.12     28.44 o
   1   0  23     2465.54     2534.94     49.05 o
   3   0  23      463.66      492.05     21.04 o
   5   0  23       39.76       47.15      6.06 o
  -6   1  23      299.59      295.81      8.44 o
  -5   1  23      510.55      521.26     13.36 o
  -4   1  23      183.99      185.93      8.96 o
  -3   1  23       19.90       23.15      4.61 o
  -2   1  23      238.35      265.75     16.33 o
  -1   1  23       83.70       83.75      6.81 o
   0   1  23       48.75       54.53      5.58 o
   1   1  23      152.92      165.07      8.90 o
   2   1  23       18.51       17.06      3.00 o
   3   1  23      144.45      137.64      7.88 o
   4   1  23       40.05       30.42      4.08 o
   5   1  23       20.13       22.76      4.79 o
   6   1  23      258.25      257.98      7.18 o
  -6   2  23        9.92       14.66      3.10 o
  -5   2  23      292.38      284.80      9.14 o
  -4   2  23      253.61      263.81      9.83 o
  -3   2  23       24.63       28.09      3.88 o
  -2   2  23       52.81       52.29      8.19 o
  -1   2  23      188.09      190.80     14.86 o
   0   2  23      161.32      159.86     13.65 o
   1   2  23      244.33      260.99     16.82 o
   2   2  23        5.15        3.05      3.82 o
   3   2  23      251.77      247.45     15.93 o
   4   2  23      222.16      205.71     11.47 o
   5   2  23        1.98        5.02      1.97 o
   6   2  23       86.56       85.67      5.72 o
  -6   3  23       55.09       59.47      4.81 o
  -5   3  23        9.29       15.60      3.93 o
  -4   3  23        2.34        2.16      3.53 o
  -3   3  23        1.93       -1.35      3.59 o
  -2   3  23      674.50      683.85     26.32 o
  -1   3  23      114.48      107.57     11.24 o
   0   3  23       85.21       70.49      9.53 o
   1   3  23       10.94       18.19      5.86 o
   2   3  23      489.37      521.93     23.89 o
   3   3  23        1.88        4.12      2.15 o
   4   3  23      344.83      318.06     10.33 o
   5   3  23      480.93      458.59      9.61 o
  -5   4  23      257.86      229.68      9.96 o
  -4   4  23      413.36      410.99     16.13 o
  -3   4  23        0.11       -1.63      3.12 o
  -2   4  23        0.78       -1.81      3.58 o
  -1   4  23        8.34        8.95      4.60 o
   0   4  23      665.09      657.04     25.21 o
   1   4  23      120.64      109.50      7.62 o
   2   4  23     2575.31     2464.37     29.61 o
   3   4  23        1.98        3.94      3.78 o
   4   4  23      110.45       91.87      6.03 o
  -4   5  23       20.48       19.32      3.03 o
  -3   5  23      254.26      239.73     11.75 o
  -2   5  23      650.25      689.44     14.40 o
  -1   5  23       10.68        9.12      2.55 o
   0   5  23      499.65      519.89     14.10 o
   1   5  23      448.62      463.25     17.03 o
   2   5  23      128.46      108.48      5.89 o
   3   5  23     1129.16     1102.78     19.97 o
  -3   6  23      437.52      456.09     14.39 o
  -2   6  23      218.59      237.03      7.21 o
  -1   6  23       67.39       66.39      5.68 o
   0   6  23       37.36       37.50      5.00 o
   1   6  23      367.42      335.55      8.78 o
   2   6  23       20.76       26.87      3.74 o
  -1   7  23       13.83        7.49      2.27 o
   0   7  23       73.19       69.10      5.27 o
   1   7  23      159.10      150.97      7.00 o
  -6   0  24        3.67        1.68      1.54 o
  -4   0  24     1950.82     2040.39     38.92 o
  -2   0  24      105.07      104.53     10.28 o
   0   0  24     3029.32     3069.40     52.87 o
   2   0  24      550.28      618.44     23.93 o
   4   0  24      604.24      620.12     13.98 o
  -6   1  24      222.32      193.78      8.67 o
  -5   1  24      151.59      151.36      6.57 o
  -4   1  24        0.74        1.53      1.89 o
  -3   1  24       24.93       28.34      3.87 o
  -2   1  24     1692.98     1770.84     27.80 o
  -1   1  24       39.01       38.05      4.57 o
   0   1  24     1972.89     2014.11     29.52 o
   1   1  24      286.28      316.91     17.58 o
   2   1  24        0.79       -1.32      2.09 o
   3   1  24      165.69      152.77      8.35 o
   4   1  24      162.50      181.64      7.96 o
   5   1  24        1.30        0.86      1.58 o
  -5   2  24      829.41      873.77     22.34 o
  -4   2  24       88.43       92.32      5.39 o
  -3   2  24       19.83       28.21      5.73 o
  -2   2  24      100.44       96.76     10.40 o
  -1   2  24     1174.79     1217.63     34.90 o
   0   2  24      120.35      122.84     11.72 o
   1   2  24     1071.17     1081.01     32.46 o
   2   2  24       16.50       12.80      4.99 o
   3   2  24      406.91      389.93     13.82 o
   4   2  24        9.78       11.73      2.53 o
   5   2  24       20.84       16.51      2.21 o
  -5   3  24      122.69      112.40      7.51 o
  -4   3  24      309.57      324.96     14.85 o
  -3   3  24      243.06      235.04     13.90 o
  -2   3  24      169.97      173.06     12.86 o
  -1   3  24       67.93       63.93      8.54 o
   0   3  24        0.01        5.74      4.04 o
   1   3  24      826.68      882.17     20.65 o
   2   3  24       42.09       31.80      8.50 o
   3   3  24       17.24       23.86      3.24 o
   4   3  24       51.94       67.95      4.18 o
  -4   4  24        0.84       -1.28      2.26 o
  -3   4  24      157.80      159.18     10.50 o
  -2   4  24       60.54       47.52      6.66 o
  -1   4  24      845.77      910.56     27.40 o
   0   4  24       78.24       68.06      5.78 o
   1   4  24       52.41       58.56      4.73 o
   2   4  24      752.29      747.76     24.04 o
   3   4  24      537.22      549.23     19.12 o
  -4   5  24       41.10       38.61      4.15 o
  -3   5  24      171.12      192.34      9.29 o
  -2   5  24      160.31      168.84      9.77 o
  -1   5  24       12.92       12.87      1.82 o
   0   5  24        4.98        5.74      2.63 o
   1   5  24      755.94      758.82     14.43 o
   2   5  24       82.32       87.11      4.61 o
  -2   6  24      257.74      212.17      8.41 o
   0   6  24      182.27      162.33      8.50 o
   1   6  24      167.09      150.52      7.55 o
  -5   0  25       16.35       22.88      3.62 o
  -3   0  25      249.39      257.97     13.94 o
  -1   0  25     1309.94     1387.45     33.75 o
   1   0  25     2802.64     2912.91     46.46 o
   3   0  25      114.11      115.89      8.73 o
   5   0  25      220.87      210.91      9.32 o
  -5   1  25      155.90      152.17      5.62 o
  -4   1  25      124.12      137.72      6.45 o
  -3   1  25        2.20        1.69      1.68 o
  -2   1  25       18.14       18.19      3.24 o
  -1   1  25      701.29      712.52     16.66 o
   0   1  25       83.10       87.05      5.92 o
   1   1  25       95.12       97.95      9.46 o
   2   1  25       73.45       69.12      5.37 o
   3   1  25      618.88      640.79     21.33 o
   4   1  25      235.32      232.88     13.05 o
   5   1  25      531.52      526.58      9.91 o
  -5   2  25      520.14      522.75     15.01 o
  -4   2  25       20.79       23.79      4.53 o
  -3   2  25       64.16       58.56      7.10 o
  -2   2  25      240.79      229.10     14.05 o
  -1   2  25        4.89        6.30      3.92 o
   0   2  25     1256.30     1313.50     33.96 o
   1   2  25      175.37      175.16      9.02 o
   2   2  25       65.48       67.28      8.32 o
   3   2  25       49.58       46.18      4.12 o
   4   2  25        7.52       10.14      2.06 o
  -4   3  25       58.34       54.74      5.73 o
  -3   3  25       69.49       74.46      7.55 o
  -2   3  25      204.99      194.82     12.50 o
  -1   3  25      148.63      157.96     11.65 o
   0   3  25      275.29      270.18     15.32 o
   1   3  25        2.84        1.57      2.46 o
   2   3  25        3.26        5.05      3.44 o
   3   3  25      103.13       88.88      4.89 o
   4   3  25      169.65      170.94      7.89 o
  -4   4  25      826.89      821.82     16.96 o
  -3   4  25      382.80      378.76     14.09 o
  -2   4  25       69.71       79.88      7.52 o
  -1   4  25       59.50       57.70      4.72 o
   0   4  25      216.20      240.27     11.07 o
   1   4  25       86.19       82.85      7.20 o
   2   4  25      628.34      633.86     19.96 o
   3   4  25       32.09       30.42      4.46 o
  -3   5  25        0.07        0.53      1.37 o
  -2   5  25       88.78       94.88      4.49 o
  -1   5  25      127.67      124.30      6.82 o
   0   5  25      911.78      860.52     13.62 o
   1   5  25      397.57      377.99     21.77 o
   2   5  25       52.74       34.71      4.04 o
  -4   0  26      217.57      214.08     10.05 o
  -2   0  26       84.52       89.49      7.92 o
   0   0  26      349.96      362.64     15.56 o
   2   0  26      430.59      474.79     17.63 o
   4   0  26      788.00      721.76     18.23 o
  -4   1  26       39.96       28.11      2.65 o
  -3   1  26       24.29       20.43      3.62 o
  -2   1  26        1.70        1.64      1.71 o
  -1   1  26     1396.84     1404.42     20.90 o
   0   1  26      556.77      567.76     20.65 o
   1   1  26       39.70       37.47      4.09 o
   2   1  26      263.65      292.93      9.42 o
   3   1  26      150.75      152.47      6.62 o
   4   1  26       70.42       68.59      5.50 o
  -4   2  26        7.24       11.44      3.00 o
  -3   2  26      131.09      130.13      9.35 o
  -2   2  26        1.92        0.63      2.99 o
  -1   2  26     1357.20     1352.07     31.73 o
   0   2  26      287.92      303.47     15.35 o
   1   2  26       84.93       95.97      9.37 o
   2   2  26       33.95       33.14      3.45 o
   3   2  26       16.66       13.57      2.29 o
   4   2  26       96.36       89.44      5.80 o
  -4   3  26      393.64      402.71     12.24 o
  -3   3  26       58.08       56.08      5.86 o
  -2   3  26       17.37       19.53      4.17 o
  -1   3  26       58.92       55.08      6.61 o
   0   3  26      166.88      200.99      8.61 o
   1   3  26        0.77       -0.09      2.56 o
   2   3  26       74.86       90.42      7.85 o
   3   3  26       93.86       91.21      6.69 o
  -3   4  26        5.30        5.43      2.06 o
  -2   4  26        4.23        4.13      1.19 o
  -1   4  26      625.82      625.16     12.80 o
   0   4  26        0.57        2.48      1.26 o
   1   4  26      412.27      404.85     14.75 o
   2   4  26       40.89       33.53      4.44 o
  -3   0  27       78.47       88.62      6.21 o
  -1   0  27      224.39      230.24     10.98 o
   1   0  27      606.24      636.59     19.76 o
   3   0  27       97.98      101.13      6.96 o
  -3   1  27      114.46      129.80      8.00 o
  -2   1  27      500.70      530.41     17.19 o
  -1   1  27       35.48       37.78      5.06 o
   0   1  27      691.45      712.26     20.38 o
   1   1  27      167.11      190.31      9.30 o
   2   1  27        0.10        2.19      2.30 o
   3   1  27      133.71      126.63      4.19 o
  -3   2  27     1254.36     1231.74     23.38 o
  -2   2  27      113.24      112.73      8.08 o
  -1   2  27      238.35      245.75     12.21 o
   0   2  27       21.30       26.92      3.32 o
   1   2  27       85.51       84.08      7.71 o
   2   2  27      352.87      332.59     39.10 o
   3   2  27      239.85      238.45      6.76 o
  -3   3  27      318.00      295.38     10.41 o
  -2   3  27        5.31        6.19      2.74 o
  -1   3  27     1134.04     1131.04     17.26 o
   0   3  27       14.89       18.73      3.89 o
   1   3  27      898.77      920.72     22.07 o
   2   3  27      156.81      159.13      8.54 o
   0   4  27      159.29      140.84      7.40 o
   1   4  27       16.32       15.42      2.79 o
   0   0  28      159.68      165.08      9.25 o
  -2   1  28      123.12      124.12      7.04 o
  -1   1  28       28.21       32.21      4.07 o
   0   1  28      241.80      236.80      7.77 o
   1   1  28      366.85      398.99     13.91 o
   2   1  28      153.66      166.94      7.79 o
  -2   2  28        0.76        3.06      1.86 o
  -1   2  28      121.74      118.55      5.30 o
   0   2  28      539.79      573.70     16.96 o
   1   2  28        7.68       10.47      2.85 o
   2   2  28      213.53      200.11      8.36 o
  -1   3  28       14.42       11.89      2.55 o
   0   3  28      335.98      315.04     11.05 o
   1   3  28       37.73       49.16      4.44 o
 
